# Supplementary material for: The 4.2 ka event is not remarkable in the context of Holocene climate variability
Source: Nat Commun. 2024 Aug 2;15:6555. doi: 10.1038/s41467-024-50886-w (PMC11297131; doi:10.1038/s41467-024-50886-w)
Supplement: Supplementary file 4 — Supplementary Dataset 1 [file 41467_2024_50886_MOESM4_ESM.xlsx]

## Sheet: DatasetS1
dataSetName	datasetVersion	Latitude	Longitude	archiveType	proxy	Significant warm excursions	Significant cold excursions	Significant wet excursions	Significant dry excursions	citation(s)
HLY03_05GC.Mohtadi.2008	1.0.10	81.6214	-63.2578	MarineSediment	d18O					Mohtadi et al. (2008)
agassiz.Vinther.2009	1.0.5	80.7	-73.1	GlacierIce	d18O, ice melt	1000, 2800, 3000, 4200, 4800, 9200, 9800, 10000, 10600	2400, 4200, 6000, 6200, 8000, 8200, 9000, 9800, 10000			Vinther et al. (2009); Sundqvist et al. (2014a); Sundqvist et al. (2014b)
Agassiz.Lecavalier.2017	1.0.14	80.67	-73.5	GlacierIce	d18O, ice melt	2800, 3000, 4800, 5000, 9200, 9400, 10000, 10800	3400, 6200			Lecavalier et al. (2017)
AMP112.vanderBilt.2016	1.0.11	79.77	10.74	LakeSediment	alkenone					van der Bilt et al. (2018)
Hakluytvatnet.vanderBilt.2019	1.1.5	79.77	10.74	LakeSediment	alkenone	2400				Bilt, Werner, and Bakke (2019)
MSM055_723-2.Werner.2015	1.0.7	79.161	5.3378	MarineSediment	foraminifera	7800, 8000, 9000	6800, 8200, 10800, 11000			K. Werner et al. (2016)
PSh-5157.Risebrobakken.2011	1.0.6	78.9248	41.8828	MarineSediment	d18O	4400, 4600	1600, 3000, 3200, 4000			Risebrobakken et al. (2011)
MSM055_712-2.Werner.2015	1.0.7	78.9157	6.7672	MarineSediment	foraminifera	2800, 3000	2400, 6200, 6800, 7000, 8200, 9200			K. Werner et al. (2016)
MSM05_5_712_2.Werner.2013	1.0.12	78.9157	6.7672	MarineSediment	Mg/Ca, d18O	600, 7200	1600, 4200, 4400, 4600, 5600, 5800			Kirstin Werner et al. (2013); Aagaard-Sørensen et al. (2014b); Aagaard-Sørensen et al. (2014a)
MD99_2304	1.0.10	77.6211	9.9483	MarineSediment	foraminifera	9600	10800, 11000			Risebrobakken, Dokken, and Jansen (2005a); Risebrobakken, Dokken, and Jansen (2005b)
NEEM.Rasmussen.2013	1.0.16	77.45	-51.06	GlacierIce	ice accumulation			5000, 7800, 11600	3000, 3200, 6000, 8200, 11800	S. O. Rasmussen et al. (2013)
HU91-039-008.Levac.2001	1.0.13	77.2667	-74.3317	MarineSediment	dinocyst					Levac, De Vernal, and Blake Jr (2001); Sundqvist et al. (2014a); Sundqvist et al. (2014b)
Century.Johnsen.1972	1.0.14	77.17	-61.13	GlacierIce	d18O	1000, 6400				S. J. Johnsen et al. (1972); Vinther et al. (2009)
DevonIslandGlacier.McAndrews.1984	1.0.11	75.35	-82.5	LakeSediment	pollen	1600, 1800	2000, 2200			McAndrews (1984); J. Marsicek et al. (2018)
NGRIP.NGRIP.2004	1.0.10	75.1	-42.32	GlacierIce	d18O	11600	8200			Sigfus J. Johnsen et al. (2001)
NorthGRIP.Gkinis.2014	1.0.21	75.1	-42.32	GlacierIce	deleteMe, ice accumulation	4400, 7800	7000	2000, 4000, 6200, 6400, 7000, 9000, 11600	2000, 5800, 9800, 11800	Gkinis et al. (2014b); Gkinis et al. (2014a)
GIK23258.Sarnthein.2003	1.0.7	75	14	MarineSediment	foraminifera	1400, 1600, 2000, 2200, 3200, 5400, 5600, 7200, 7800, 8000, 9000, 9600, 10600	3200, 4800, 5000, 6600, 6800, 7400, 8400			SARNTHEIN et al. (2003); Sundqvist et al. (2014a); Sundqvist et al. (2014b); Sundqvist et al. (2014c)
GIK23258_2.Martrat.2003	1.0.10	74.9981	13.9685	MarineSediment	alkenone, d18O	4200, 7600, 9400, 11600	1400, 5000, 11000			Martrat et al. (2003)
P1B3.deVernal.2005	1.0.13	73.683	-162.66	MarineSediment	dinocyst					de Vernal, Hillaire-Marcel, and Darby (2005)
HLY0501.deVernal.2013	1.0.15	72.6947	-157.52	MarineSediment	dinocyst, bulk sediment					de Vernal et al. (2013); Sundqvist et al. (2014a); Sundqvist et al. (2014b)
Alley.GISP2.2000	1.0.11	72.6	-38.5	GlacierIce	multiproxy, ice accumulation	1000, 3200, 4200, 11600	8200	3000, 4800, 6600, 9000, 9200, 11400	4200, 9600, 11800	Alley (2000)
GRIP.Vinther.2006	1.0.9	72.58	-37.63	GlacierIce	d18O	1200, 2400, 3400, 10000, 11600	7200, 9200, 11800			Vinther et al. (2009); Sigfus J. Johnsen et al. (1995)
GRIP_accumulation.Vinther.2006	1.0.16	72.58	-37.63	GlacierIce	ice accumulation			11400, 11600	8200, 11600	Vinther et al. (2006)
QigaiNuur.Sun.2013	1.0.3	72.3989	102.289	LakeSediment	pollen	5600, 5800, 8800, 9000, 10000	600, 1600, 1800, 5800, 9200, 9400		5800, 10000, 10200	A. Sun and Feng (2013)
GGC19.Farmer.2011	1.0.13	72.16	-155.51	MarineSediment	dinocyst	2000, 2200, 3600	6200			J. R. Farmer et al. (2011); Sundqvist et al. (2014a); Sundqvist et al. (2014b)
JM01-1199.Hald.2007	1.0.7	71.99	14.36	MarineSediment	foraminifera					Risebrobakken et al. (2011); Sundqvist et al. (2014a); Sundqvist et al. (2014b)
PSh-5159N.Risebrobakken.2011	1.0.9	71.35	22.6333	MarineSediment	d18O, foraminifera, alkenone	9600	7000, 7600, 10000			Risebrobakken et al. (2011)
KR02Chironomid.Fortin.2010	1.0.12	71.34	-113.78	LakeSediment	chironomid					Fortin and Gajewski (2010)
Renland.Johnsen.1992	1.0.10	71.3	-26.7	GlacierIce	d18O	600, 5200, 5400, 9800	8000, 8200			S. J. Johnsen et al. (1992); Vinther et al. (2009)
Gunnarsfjorden.Allen.2007	1.1.19	71.04	28.17	LakeSediment	pollen	1000, 1400, 2400, 2600	1000, 2800	1000, 2600, 2800, 3000	1000, 2400	Allen et al. (2007); Sundqvist et al. (2014a); Sundqvist et al. (2014b)
OverGunnarsfjorden.Allen.2007	1.0.7	71.0381	28.1691	LakeSediment	pollen	5400				Allen et al. (2007)
Jansvetnet.Birks.2012	1.0.11	70.65	23.67	LakeSediment	chironomid		10800			H. H. Birks et al. (2012)
Station803.Bringue.2012	1.0.10	70.6328	-135.88	MarineSediment	dinocyst	2800, 3000	800, 2200, 2400, 2800, 3000, 3200			Bringue and Rochon (2012); de Vernal et al. (2013)
Thomas.Sikuiui.2018	1.0.13	70.218	-51.122	LakeSediment	dD, GDGT	7800		7800	8400	E. K. Thomas et al. (2018)
LakeSkaidejavri.Seppa.1996	1.0.3	70.0516	27.8476	LakeSediment	pollen	1600, 2400	3200, 7600	600		Seppa (1996)
JR01Chironomid.Fortin.2017	1.0.12	69.9	-95.07	LakeSediment	chironomid		3800			Fortin and Gajewski (2016)
big_round.Thomas.2010	1.0.10	69.87	-68.86	LakeSediment	magnetic susceptibility		2200, 3600	2200, 3600		Elizabeth K. Thomas, Szymanski, and Briner (2010)
MB01.Pollen.Canada	1.0.13	69.8067	-112.075	LakeSediment	pollen					Peros and Gajewski (2008)
LakeAspvatnet_ELA.Bakke.2005	1.0.8	69.73	19.98	LakeSediment	dry bulk density	3000	1800	1800	3000	Bakke, Dahl, et al. (2005)
Khanda1.Bezrukova.2011	1.0.3	69.5333	90.2	Peat	pollen	800, 1000, 2000		800, 2000		Bezrukova, Belov, and Orlova (2011)
NorthLake.Axford.2013	1.0.11	69.2417	-50.0267	LakeSediment	TOC, BSi, chironomid	4200	3600			Axford et al. (2013); Sundqvist et al. (2014a); Sundqvist et al. (2014b)
Toskaljavri.Seppa.2002	1.0.7	69.2	21.47	LakeSediment	chironomid		1400, 1600			Heikki Seppä et al. (2002)
Nattmalsvatn.Janbu.2011	1.0.11	69.1793	17.3943	LakeSediment	magnetic susceptibility			10200		Janbu, Paasche, and Talbot (2011)
Sellevollmyra.Vorren.2007	1.0.17	69.1083	15.9417	Peat	humification					VORREN et al. (2007); Vorren et al. (2007)
Lapland.Helama.2009	1.0.8	69	25	Wood	ring width	800, 1400, 1600, 2200, 3600, 3800, 5000, 6600				Helama et al. (2010); Sundqvist et al. (2014a); Sundqvist et al. (2014b)
Baidara.Andreev.1998	1.0.5	68.85	66.9	Other	pollen					Andreev et al. (1998)
LakeTsuolbmajavri.Seppa.2001	1.0.5	68.6881	22.0535	LakeSediment	pollen	5600, 6600	4400, 9000	9000		Heikki Seppä and Birks (2001)
SL06.Pollen.Canada	1.0.12	68.5893	-91.8922	LakeSediment	pollen	1600	1000			Peros and Gajewski (2008)
SP02.Adams.2010	1.0.12	68.55	-83.29	LakeSediment	TOC					Adams and Finkelstein (2010); Sundqvist et al. (2014a); Sundqvist et al. (2014b)
MSM343300.Ouellet-Bernier.2014	1.0.11	68.4719	-54.002	MarineSediment	dinocyst	1800, 7400, 7600	1400, 8600			Ouellet-Bernier et al. (2014)
Fiskebolvatnet.Balascio.2012	1.0.16	68.413	14.802	LakeSediment	mass accumulation rate			2800, 3000, 6600, 6800, 8200, 8400		Balascio and Bradley (2012)
Tsuolbmajavri.Korhola.2002	1.0.15	68.41	22.05	LakeSediment	diatom, chironomid, pollen	1400, 1800, 3200, 3400, 5000, 5800, 6000, 7400, 7600, 8000, 8200	600, 2200, 2400, 2600, 4200, 5800, 6000, 6800, 8400, 9000	4000, 5800	2200	Korhola et al. (2002); Sundqvist et al. (2014a); Sundqvist et al. (2014b)
850Lake.Shemesh.2001	1.0.12	68.37	19.12	LakeSediment	chironomid, d18O		8800, 9000			Shemesh et al. (2001); LAROCQUE (2004)
Rystad.Vorren.2012	1.0.17	68.2389	13.7839	Peat	humification			5800, 7000, 7200	3000, 7600	Vorren, Jensen, and Nilssen (2011)
vikjordvatnet.Balascio.2012	1.0.8	68.227	14.063	LakeSediment	TOC	1600, 1800, 6400, 7200	3000, 4600, 10600			Balascio and Bradley (2012); Sundqvist et al. (2014a); Sundqvist et al. (2014b)
JM96-1207.Solignac.2013	1.0.13	68.1	-29.35	MarineSediment	dinocyst		8200, 8400			Solignac, Giraudeau, and de Vernal (2006); Sundqvist et al. (2014a); Sundqvist et al. (2014b)
Tornetrask.Grudd.2002	1.0.8	68	20	Wood	ring width	2200, 4200				Grudd et al. (2002); Sundqvist et al. (2014a); Sundqvist et al. (2014b)
CoppermineSaddleback.Nichols.1975Legacy	1.0.8	67.8333	-115.317	LakeSediment	pollen	3400				Herzschuh et al. (2023)
TangledUpLake.Anderson.2001	1.0.10	67.6667	-149.075	LakeSediment	d18O	800				L. Anderson, Abbott, and Finney (2001)
Nulsaveito.Panova.1990	1.0.3	67.5333	70.1667	Peat	pollen					Panova (1990)
LakeKharinei.Salonen.2011	1.0.3	67.3667	62.75	LakeSediment	pollen	2400				Salonen et al. (2011)
Takahula.Clegg.2010	1.0.16	67.35	-153.667	LakeSediment	d18O				1200, 1400	Clegg and Hu (2010)
Penny.Fisher.1998	1.0.11	67.25	-66.75	GlacierIce	d18O	5600, 8000, 9000	4000, 9800			Fisher et al. (1998); Sundqvist et al. (2014a); Sundqvist et al. (2014b)
FauskeCave.Linge.2009	1.0.8	67.22	15.81	Speleothem	d18O	2000, 3000, 3800	5800			Linge et al. (2009); Sundqvist et al. (2014a); Sundqvist et al. (2014b)
MD99-2322.Jennings.2011	1.0.12	67.1363	-30.8278	MarineSediment	foraminifera, d18O	1800				A. Jennings, Andrews, and Wilson (2011); Sundqvist et al. (2014a); Sundqvist et al. (2014b)
Wolverine.Mann.2002	1.0.13	67.098	-158.914	LakeSediment	mass accumulation rate				2800, 4400	Mann, Heiser, and Finney (2002)
Sfl4-1.Willemse.1999	1.0.7	67.0833	-50.2833	LakeSediment	TOC	1800, 3200, 3800, 5800	600			Willemse and Törnqvist (1999); Sundqvist et al. (2014a); Sundqvist et al. (2014b)
RuppertLake.Higuera.2006	1.0.8	67.0708	-154.245	LakeSediment	pollen					Herzschuh et al. (2023); Brubaker, Garfinkel, and Edwards (1983)
SS8.Anderson.2012	1.0.15	67.011	-51.074	LakeSediment	deleteMe				2400	N. J. Anderson et al. (2012)
BrayaSo.DAndrea.2011	1.0.12	66.9875	-51.0333	LakeSediment	alkenone	1800, 3200	5600			DAndrea et al. (2011)
BrayaSo.vonGunten.2012	1.0.12	66.9875	-51.0333	LakeSediment	chlorophyll	800, 2400	2000, 2800			von Gunten, Bradley, and Huan (2012); DAndrea et al. (2011)
MD95-2011.Calvo.2002	1.0.14	66.97	7.64	MarineSediment	alkenone	1000, 1200, 8000, 8200, 11000, 11200	1000, 2400, 3400, 3600, 7400, 8400, 8600			Calvo, Grimalt, and Jansen (2002); Sundqvist et al. (2014a); Sundqvist et al. (2014b)
MD95_2011.Risebrobakken.2003	1.0.10	66.9697	7.6393	MarineSediment	d18O		1600, 2600, 5000, 8000			Risebrobakken et al. (2003)
MD95_2011Assemblage.Risebrobakken.2003	1.0.12	66.9697	7.6393	MarineSediment	radiolaria, alkenone, foraminifera	2200, 2400, 3000, 3200, 5000	1600, 1800, 2400, 2600, 4000, 6200			Risebrobakken et al. (2003); Dolven, Cortese, and Bjørklund (2002b); Calvo, Grimalt, and Jansen (2002); Dreger (1999); C. Andersson et al. (2010); Dolven, Cortese, and Bjørklund (2002a)
SS16.Perren.2012	1.0.15	66.91	-50.46	LakeSediment	diatom				7400, 7600	Perren et al. (2012)
SS49.Perren.2012	1.0.15	66.86	-52.64	LakeSediment	diatom			7800		Perren et al. (2012)
MD99-2269.Justwan.2008	1.0.8	66.85	-20.85	MarineSediment	diatom	4000, 4600, 6400, 9200, 10400	7400			Justwan, Koç, and Jennings (2008); Sundqvist et al. (2014a); Sundqvist et al. (2014b)
PurTazPeatland.Peteet.1998	1.0.8	66.7	79.7333	Peat	pollen	8600, 9400, 9600	9800	9600		Peteet et al. (2008a); Herzschuh et al. (2023); Peteet et al. (2008b)
MD99-2264.Olafsdottir.2010	1.0.6	66.679	-24.196	MarineSediment	NA		9000			Olafsdottir et al. (2010); Sundqvist et al. (2014a); Sundqvist et al. (2014b)
Naujg1.Willemse.1999	1.0.8	66.6667	-51.9667	LakeSediment	TOC	1400, 2000, 2600, 2800, 3800, 8800, 9000	2000, 8000			Willemse and Törnqvist (1999); Sundqvist et al. (2014a); Sundqvist et al. (2014b)
B997_327.Castaneda.2004	1.0.9	66.6414	-20.8631	MarineSediment	d18O	1400, 3200				Castañeda et al. (2004)
MD99_2269.Kristjnsd_ttir.2017	1.0.11	66.6413	-20.8632	MarineSediment	alkenone, Mg/Ca, d18O	800, 1000, 6000, 8200, 9200, 9400	1000, 1200, 4400, 6800, 9800			Kristjansdottir et al. (2016); Stoner et al. (2007)
Soylegrotta.Lauritzen.1999	1.0.9	66.62	13.68	Speleothem	d18O	800, 5000, 7200, 7400, 9200	2200, 3600, 3800			Lauritzen and Lundberg (1999); Sundqvist et al. (2014a); Sundqvist et al. (2014b)
JR51GC_35.Bendle.2007	1.0.12	66.5996	-17.5766	MarineSediment	alkenone		4800, 5000			Bendle and Rosell-Mele (2007)
Llet-T.liranta.2015	1.0.12	66.52	59.3	LakeSediment	pollen					Väliranta et al. (2015)
Vuoksjavratje.Berntsson.2014	1.0.12	66.25	15.72	LakeSediment	chironomid					Berntsson, Rosqvist, and Velle (2013)
MD99-2266.Moossen.2015	1.1.14	66.2295	-23.2655	MarineSediment	alkenone, dD, pH	800, 5800	3200, 4800	2600, 6800, 8400, 9400	1000, 1200, 2600, 7400, 7600, 7800, 8000, 9000	Moossen et al. (2015)
Harning.Trollkonuvatn.2018	1.0.11	66.143	-22.056	LakeSediment	bulk sediment, BSi					Harning, Geirsdottir, and Miller (2018)
ScreamingLynxLake.Clegg.2011	1.0.8	66.0667	-145.4	LakeSediment	chironomid	3800	6000			Clegg et al. (2011)
kjennsvatn.Bakke.2010	1.0.16	66	14.26	LakeSediment	bulk sediment, bulk density	4800	7000	7000	4800	Bakke et al. (2010)
Hamundarstadhahals.Caseldine.2006	1.0.14	65.97	-18.45	LakeSediment	chironomid					Caseldine, Langdon, and Holmes (2006)
DYE3.Vinther.2006	1.0.9	65.1833	-43.82	GlacierIce	d18O		8000, 8200			Vinther et al. (2006)
DyanushkaK7P2.Werner.2010	1.0.3	65.0394	125.037	Peat	pollen					K. Werner et al. (2010)
Korallgrottan.Sundqvist.2010	1.0.12	64.89	14.16	Speleothem	d18O	1200	2200			SUNDQVIST et al. (2009)
Vasikkasuo.EPD	1.1.8	64.67	27.87	Peat	pollen	1200, 1400	1600, 1800, 3400, 3600	1200, 1400	1800, 4200	J. Marsicek et al. (2018)
Hvitarvatn.Larsen.2013	1.0.8	64.6167	-19.85	LakeSediment	BSi	1400	1400, 2800, 3000, 4200, 6400, 7200, 8200			Larsen et al. (2011a); Geirsdottir et al. (2013); Larsen et al. (2011b)
Dune.Finney.2012	1.0.19	64.42	-149.9	LakeSediment	d13C					Finney et al. (2012)
Harding.Finkenbinder.2014	1.0.16	64.42	-146.85	LakeSediment	bulk sediment, TOC, magnetic susceptibility			4200	600, 800, 1000, 1200, 3600, 4600, 5400, 7000, 7200, 8400, 10400, 10600	Finkenbinder et al. (2014)
ManinskiiKhartym.Antipina.2016	1.0.5	64.3833	60.9	Peat	pollen					Antipina and Panova (2016)
MD99-2256.Jennings.2015	1.0.7	64.3032	-24.2067	MarineSediment	foraminifera		3000			Anne Jennings et al. (2015); Sundqvist et al. (2014a); Sundqvist et al. (2014b)
MD99-2256.Olafsdottir.2010	1.0.6	64.3032	-24.2067	MarineSediment	foraminifera	7800	8200			Olafsdottir et al. (2010); Sundqvist et al. (2014a); Sundqvist et al. (2014b)
Abborrtjarnen.Giesecke.2005	1.0.5	63.8833	14.45	LakeSediment	pollen		2200, 2400, 8800	6600		Thomas Giesecke (2005a)
P1003.Sejrup.2011	1.0.16	63.7622	5.2553	MarineSediment	d18O, bulk sediment	3800, 6400, 7400	1000, 2600, 7000, 7200			Sejrup, Haflidason, and Andrews (2011); Sundqvist et al. (2014a); Sundqvist et al. (2014b)
ThompsonLanding.Nichols.1975	1.0.3	63.0667	-110.792	Peat	pollen		5000, 5200, 6000		5000	Nichols (1975)
Fjallnas.Konigsson.1984	1.0.5	62.6159	12.1339	FluvialSediment	pollen		3600		3600	Konigsson (1984)
Topptjonna.Paus.2011	1.0.12	62.38	9.67	LakeSediment	chironomid					Paus, Velle, and Berge (2011)
MD99-2284.Risebrobakken.2009	1.0.7	62.3667	0.9667	MarineSediment	foraminifera					Risebrobakken et al. (2011)
LakeFlafattjonna.Paus.2010	1.0.3	62.3315	10.3982	LakeSediment	pollen		10600, 10800	10200		Paus (2009)
LS10HESA	1.1.10	62.25	27.67	LakeSediment	d18O				7800	Heikkilä et al. (2010)
Mjauvotn.Olsen.2010	1.0.8	62.12	-7	LakeSediment	NA	3800, 4000, 8000	4600, 10800, 11000			Olsen et al. (2010)
RAPID-12.Thournally.2009	1.0.10	62.0905	-17.8197	MarineSediment	Mg/Ca	10400, 11000	10400			Thornalley, Elderfield, and McCave (2009); Sundqvist et al. (2014a); Sundqvist et al. (2014b)
RAPiD_12_1K.Thornalley.2010	1.0.10	62.0905	-17.8197	MarineSediment	Mg/Ca, d18O	600, 2600, 10200, 10400, 11000	10400			Thornalley, Elderfield, and McCave (2009)
Starvatn.Andresen.2008	1.0.11	62.05	-6.59	LakeSediment	BSi	7000	2400, 4000			ANDRESEN et al. (2008); Sundqvist et al. (2014a); Sundqvist et al. (2014b)
LS10ANBL	1.0.12	62	14.65	LakeSediment	d18O					S. Andersson et al. (2010)
Nerfloen.Vasskog.2012	1.0.14	61.9333	6.8667	LakeSediment	multiproxy			1600, 5800, 6600	5400, 7000	Vasskog et al. (2012)
Hudson.Clegg.2011	1.0.9	61.9	-145.667	LakeSediment	chironomid					Clegg et al. (2011); Sundqvist et al. (2014a); Sundqvist et al. (2014b)
Klotjaernen.Pollen.Sweden	1.0.12	61.8211	16.4044	LakeSediment	pollen	2800, 3000				Thomas Giesecke (2005b)
Nautajarvi.Seppa.2009	1.0.8	61.8	24.7	LakeSediment	pollen	3400, 5600	2000			H. Seppä et al. (2009); Sundqvist et al. (2014a); Sundqvist et al. (2014b)
jarburvatnet.Nesje.2001	1.0.15	61.7	6.76	LakeSediment	TOC	600, 2400, 10000, 10200	3400	3400	600, 2400, 10000, 10200	Nesje et al. (2001)
Hallet.McKay.2009	1.0.16	61.4919	-146.239	LakeSediment	TOC, BSi	800, 2000, 3600			800	McKay and Kaufman (2008); Sundqvist et al. (2014a); Sundqvist et al. (2014b)
Laihalampi.Giesecke.2008	1.0.12	61.4833	26.0833	LakeSediment	pollen	6600, 6800, 7800	7200			T. Giesecke et al. (2008)
Laihalampi.Heikkila.2003	1.0.7	61.48	26.07	LakeSediment	pollen	3000, 3200	6800, 8200, 8400			Heikkilä and Seppä (2003); Sundqvist et al. (2014a); Sundqvist et al. (2014b)
CC04.Gibb.2015	1.0.9	61.4639	-58.0365	MarineSediment	dinocyst	12000	10800, 11000, 11200			Gibb et al. (2015)
ODP162_984.Came.2007	1.0.12	61.4253	-24.0824	MarineSediment	Mg/Ca, d18O	6800, 7600, 9000	1000, 8200			Came, Oppo, and McManus (2007); Summer K. Praetorius et al. (2008)
MooseLake.Clegg.2010	1.0.13	61.3742	-143.599	LakeSediment	chironomid		1400, 1600			Clegg et al. (2010)
Tullerinsuo.Vuorela.1991	1.0.3	61.3398	21.9511	Peat	pollen	2400	1600, 2000	1600	2400	Vuorela (1991)
Siikasuo.Vuorela.1991	1.0.5	61.3	22.0667	Peat	pollen			3200	3600	Vuorela (1991)
WA01.Rainville.2013	1.0.15	61.2447	-136.926	LakeSediment	TOC			1400, 9800, 11000	800, 4600, 6800, 10600	Rainville and Gajewski (2013)
EnnadaiLake1972Site.Nichols.1975	1.0.5	61.2444	-100.951	LakeSediment	pollen	4000	1800, 2000, 3600			Nichols (1975)
LakeWA01.Ravindra.2009	1.0.7	61.2444	-136.929	LakeSediment	pollen	4600				Ravindra (2009)
Ennadai-2.Nichols.1975	1.0.10	61.24	-100.95	LakeSediment	pollen	2200, 2400, 2600, 2800, 3000, 4000, 4800	2400, 3600, 3800	2800, 3000	2400	Nichols (1975); J. Marsicek et al. (2018)
Khorpyia.Antipina.2014	1.0.3	61.0333	60.05	Peat	pollen	4600			4000	Antipina, Panova, and Korona (2014)
Igaliku.Massa.2012	1.0.7	61	-45.43	LakeSediment	pollen					Massa et al. (2012); Sundqvist et al. (2014a); Sundqvist et al. (2014b)
ODP-984.Came.2007	1.0.11	61	-25	MarineSediment	Mg/Ca	6800, 7600, 9000	8200			Came, Oppo, and McManus (2007); Sundqvist et al. (2014a); Sundqvist et al. (2014b)
Kirkkosaari.Rankama.1988	1.0.5	60.8577	24.4906	Peat	pollen					Rankama and Vuorela (1988)
Kuivajarvi.author.1111	1.0.4	60.7846	23.8562	LakeSediment	pollen	3000	8600	8800		Herzschuh et al. (2023)
Kaartlamminsuo.Rankama.1988Legacy	1.0.5	60.7381	24.2198	Peat	pollen					Rankama and Vuorela (1988)
LakeLamskoye.Dolukhanov.2007	1.0.3	60.7297	29.1422	LakeSediment	pollen	2600				Dolukhanov et al. (2007)
Nizhneosinovskoyepeatbog.Dolukhanov.2007	1.0.5	60.687	29.1483	Peat	pollen					Dolukhanov et al. (2007)
Hirvilampi.Rankama.1988	1.0.5	60.624	24.2512	LakeSediment	pollen	8600, 8800	8000, 9000, 9200	6800, 10600	7800	Rankama and Vuorela (1988)
Arapisto.Sarmaja-Korjonen.2007	1.0.6	60.58	24.8	LakeSediment	pollen					Kaarina Sarmaja-Korjonen and Seppä (2007); Sundqvist et al. (2014a); Sundqvist et al. (2014b)
Lasher.Squanga.2021	1.0.12	60.44	-133.56	LakeSediment	d18O, calcite, ostracod			1600, 7400	4800	Lasher et al. (2021)
Ryonansuo.Rankama.1988	1.0.3	60.4384	24.1771	Peat	pollen	1400, 2400, 2600	1800, 2000			Rankama and Vuorela (1988)
LS05ANJE	1.0.8	60.4	-134.8	LakeSediment	d18O	1000, 1200, 6400				L. Anderson et al. (2005)
LakeKvarntrask.SarmajaKorjonen.1991	1.0.3	60.3458	19.9717	LakeSediment	pollen	1800, 2000		3000		K. Sarmaja-Korjonen, Vasari, and Haeggstrom (1991a)
LakeKolmilatrask.SarmajaKorjonen.1991	1.0.3	60.2917	20.1414	LakeSediment	pollen		1400	1400		K. Sarmaja-Korjonen, Vasari, and Haeggstrom (1991b)
Kusawa.Chakraborty.2010	1.0.10	60.275	-136.182	LakeSediment	BSi	10800				Chakraborty et al. (2010); Sundqvist et al. (2014a); Sundqvist et al. (2014b)
Stomyren..2008	1.0.17	60.2083	13.4667	Peat	humification				1200, 1400	Borgmark and Wasteg (2008)
Mossen.Vuorela.1990	1.0.3	60.1215	21.5898	Peat	pollen	600, 1400, 1600				Vuorela (1981)
HM03_133_25.Solignac.2008	1.0.6	60.11	-6.07	MarineSediment	dinocyst	9600	8200			Solignac et al. (2008)
Gilltjarnen.Antonsson.2006	1.0.8	60.08	15.83	LakeSediment	chironomid, pollen	5200				Antonsson and Seppä (2007); Sundqvist et al. (2014a); Sundqvist et al. (2014b)
Marcella.Anderson.2007	1.0.17	60.0733	-133.805	LakeSediment	d18O, d13C			1400		L. Anderson et al. (2007)
dravladalsvatn.Bakke.2005	1.0.9	60.0333	6.0667	LakeSediment	dry bulk density	4200	1200	1200	4200	Bakke, Lie, et al. (2005)
RantinLake.Pompeani.2012	1.0.19	60.0296	-129.032	LakeSediment	CaCO3, TOC			8400, 9600	4400, 5800, 7400, 8600	Pompeani, Steinman, and Abbott (2012)
Lonespruce.Kaufman.2012	1.0.9	60.007	-159.143	LakeSediment	BSi	800, 9200, 9400, 11800	7000, 8200, 8400			D. S. Kaufman et al. (2012); Sundqvist et al. (2014a); Sundqvist et al. (2014b)
ArolikLake.Hu.2003	1.0.14	60	-161.1	LakeSediment	BSi			9000, 10800	3200, 4400, 5800, 7400, 9200, 10200	F. S. Hu et al. (2003)
N14.Andresen.2004	1.0.16	59.98	-44.18	LakeSediment	BSi			2200, 3800, 5000, 10600	1000, 2600, 6000, 6800, 7000, 9600	Andresen et al. (2004)
Waskey.Levy.2004	1.0.9	59.8794	-159.207	LakeSediment	bulk sediment, TOC	2000, 2200, 3200	800, 1400			Levy, Kaufman, and Werner (2004); Sundqvist et al. (2014a); Sundqvist et al. (2014b)
kortlanda..2008	1.0.17	59.85	12.2883	Peat	humification			7400, 7600	3000, 3800	Borgmark and Wasteg (2008)
EW0408_85JC.Praetorius.2015	1.0.13	59.5554	-144.154	MarineSediment	alkenone, d18O	11400	10800, 11600			S. K. Praetorius et al. (2015); Davies-Walczak et al. (2014)
Tondi.Kimmel.1996	1.0.5	59.4319	24.8925	LakeSediment	pollen					Kimmel, Rajamae, and Sakson (1996)
UnitLake.Camill.2012Legacy	1.0.5	59.4111	-97.49	LakeSediment	pollen	3800	4800, 5000, 5200	1800	1400	Camill et al. (2012)
UnitLake.Camill.2012	1.0.18	59.404	-97.493	LakeSediment	magnetic			2400	6600	Camill et al. (2012)
Niinsaare.Punning.1993	1.0.5	59.2481	27.5408	Peat	pollen		1000, 1800, 2000, 3400		600	Punning, Ilomets, and Koff (1993)
SO201_2_114	1.0.12	59.2307	166.989	MarineSediment	alkenone, GDGT					Meyer et al. (2016)
LifebuoyLake.Solivieva.2015	1.0.13	59.1099	163.152	LakeSediment	chironomid		800, 2200, 2400, 5800			Solovieva et al. (2015); Plunkett et al. (2015)
Mustjarvebog.Veski.1998	1.0.5	59.075	24.1	Peat	pollen	1400, 4000	2400, 3200, 3400, 4000, 4200	4200	1800	Veski (1998)
LO09-14.Berner.2008	1.0.7	58.9383	-20.4083	MarineSediment	diatom	8600	2800, 6000, 7800			Berner et al. (2008); Sundqvist et al. (2014a); Sundqvist et al. (2014b)
MD95-2015.Giraudeau.2002	1.0.5	58.7667	-25.9667	MarineSediment	alkenone	7600				Giraudeau et al. (2000); Sundqvist et al. (2014a); Sundqvist et al. (2014b)
MD95_2015.Marchal.2002	1.0.11	58.7623	-25.959	MarineSediment	alkenone	7600	10000			Marchal et al. (2002)
K2.Fallu.2005	1.0.9	58.7347	-65.9342	LakeSediment	chironomid	1200	1600, 1800			Fallu et al. (2005); Sundqvist et al. (2014a); Sundqvist et al. (2014b)
MaksimkinYar.Blyakharchuk.1980	1.0.3	58.6952	86.7855	Peat	pollen			6600		Blyakharchuk (1980)
RaigastvereLake.Pirrus.1987Legacy	1.0.5	58.5922	26.6497	LakeSediment	pollen	4600	4200, 4400, 8600, 8800	4400, 8600	8600	Pirrus, Rouk, and Liiva (1987)
Flarken.Berglund.1966	1.1.8	58.58	13.67	LakeSediment	pollen	5800	5000, 8200, 8400		5800	Berglund (1966); J. Marsicek et al. (2018)
Raigastvere.Seppa.2004	1.0.7	58.58	26.65	LakeSediment	pollen	4600	6800			Heikki Seppä and Poska (2004); Sundqvist et al. (2014a); Sundqvist et al. (2014b)
LakeFlarken.Digerfeldt.1977	1.0.5	58.5568	13.6732	LakeSediment	pollen		8200, 8400	8000		Digerfeldt (1977)
Flarken.Seppa.2005	1.0.7	58.55	13.67	LakeSediment	pollen	7400	5600, 8200, 8400			H. Seppä, Hammarlund, and Antonsson (2005); Sundqvist et al. (2014a); Sundqvist et al. (2014b)
igelsjon..2003	1.1.14	58.4667	13.7333	LakeSediment	d18O					Hammarlund (2003)
Asbotorpsjon.author.1111	1.0.4	58.4098	13.82	LakeSediment	pollen					Herzschuh et al. (2023)
LakeKarujarv.Saarse.1992	1.0.5	58.3833	22.2	LakeSediment	pollen		1200, 1400	2200		L. Saarse and Konigsson (1992)
Karujarv.EPD	1.1.8	58.38	22.2	LakeSediment	pollen	1200, 1400, 1600		2000		L. Saarse and Konigsson (1992); J. Marsicek et al. (2018)
Reiersdalvann.Birks.2007	1.0.7	58.326	7.7855	LakeSediment	pollen					H. J. B. Birks (2006a); H. J. B. Birks (2006b)
DagsMosse.Goransson.1989	1.0.7	58.3229	14.7065	Peat	pollen	6400, 7200, 7600	8000		1000, 6400, 7200	Goransson (1989)
Paidre.Saarse.1995	1.0.7	58.2759	25.5048	LakeSediment	pollen	8400	7400, 7600, 8000	7000		Heinsalu et al. (1995); L. Saarse et al. (1995)
MD99-2227.deVernal.2013	1.0.13	58.2107	-48.373	MarineSediment	dinocyst	2400				de Vernal et al. (2013); Sundqvist et al. (2014a); Sundqvist et al. (2014b)
KalsaMire.Kimmel.1999	1.0.5	58.1914	27.4115	Peat	pollen					Kimmel, Pirrus, and Raukas (1999)
LochSionascaig.Pennington.1977	1.0.3	58.0725	-5.194	LakeSediment	pollen	3200, 3400	2200, 2400, 3000, 3200, 4400	3000, 4200	11400	W. Pennington (1977)
MaboMoss.Goransson.1977	1.0.5	58.0211	16.056	Peat	pollen		800, 1600, 10600	800, 10200	5800	Goransson (1977)
EW0408_66JC.Praetorius.2015	1.0.12	57.8724	-137.105	MarineSediment	alkenone, d18O					S. K. Praetorius et al. (2015)
IOW225514BAY.Emeis.2003	1.0.9	57.838	8.704	MarineSediment	alkenone					Emeis et al. (2003)
LakeVerijarv.Niinemets.2006	1.0.3	57.8083	27.0583	LakeSediment	pollen				1000	Niinemets and Saarse (2006)
Vallamae.Punning.1995	1.0.5	57.7372	27.0692	Peat	pollen	600, 1600			1000	PUNNING et al. (2008)
IOW225517BAY.Emeis.2003	1.0.9	57.667	7.091	MarineSediment	alkenone					Emeis et al. (2003)
LochClair.Pennington.1972	1.0.5	57.5589	-5.3436	LakeSediment	pollen	6400, 6600, 11000	10600	6200, 6400		W. Pennington et al. (1972)
MD99_2251.Farmer.2008	1.0.10	57.4478	-27.9078	MarineSediment	Mg/Ca, d18O	3200, 5800	2400, 3800, 4000, 9000			E. J. Farmer, Chapman, and Andrews (2008); Ellison, Chapman, and Hall (2006)
LochaPhuinnd.Fossitt.1996	1.0.3	57.3515	-7.2699	LakeSediment	pollen	8600	8200, 8400		8200, 8400	FOSSITT (1996)
LakeSambosjon.Digerfeldt.1982	1.0.5	57.1631	12.4143	LakeSediment	pollen		2600, 2800			Digerfeldt (1982)
Vingolen.Svensson.1989	1.0.3	57.1337	15.9377	LakeSediment	pollen					Svensson (1989)
Lochnagar30.Dalton.2005	1.0.11	56.96	-3.2296	LakeSediment	chironomid					Dalton et al. (2005)
Sigrid.Nazarova.2017	1.0.11	56.8267	160.105	LakeSediment	chironomid	2000	600, 1200, 1400			Nazarova et al. (2017)
GallanechBeg.Davies.1997	1.0.7	56.3844	-5.5014	Peat	pollen		5400		10000	Davies (1997)
RanViken.EPD	1.1.6	56.28	14.3	LakeSediment	pollen	3600	8400, 8600		1600, 6800, 9000	J. Marsicek et al. (2018)
Sumxi.VanCampo.1993	1.0.3	56.2667	130.533	LakeSediment	pollen			5000		Van Campo and Gasse (1993)
Olive-backedLake.Self.2015	1.0.12	56.2012	158.858	LakeSediment	chironomid					Self et al. (2015)
Faershesjoen.EPD	1.1.6	56.17	15.87	LakeSediment	pollen	1000, 2400, 2600, 3600, 4600, 5200, 8400, 8600	3200, 4200	4200, 8800	1200, 1400, 7600, 8200, 8400	J. Marsicek et al. (2018)
AgerodsMosse.Nilsson.1964	1.0.7	55.9345	13.4277	Peat	pollen	5000, 5200, 9200	7200, 8800	9600	7200, 8800, 9000	Nilsson (1964)
BooneLake.White.1986	1.0.3	55.575	-119.433	LakeSediment	pollen					White and Mathewes (1986)
Krageholmssjon.Regnell.1989	1.0.3	55.5008	13.7449	LakeSediment	pollen	800, 1000, 3200	2400, 5600, 5800	4800		Regnell (1989)
Bjarsjoholmssjon.Goransson.1991	1.0.5	55.454	13.7803	LakeSediment	pollen	3200, 5200, 6200	3200, 3400, 5600	4000, 5000, 5200, 6000, 6200	3000	Goransson (1991)
GIK17049_6.Jung.1996	1.0.9	55.26	-26.725	MarineSediment	d18O					Jung (1996)
LoughMullaghlahan.Fossitt.1994	1.0.7	54.7753	-8.4682	LakeSediment	pollen		4200, 4400, 5600, 5800	3000		Fossitt (1994)
LoughMeenachrinna.Taylor.2018	1.0.11	54.7282	-8.6794	LakeSediment	chironomid	3800, 4000	4600, 4800			Taylor et al. (2018)
ThorpeBulmer.Bartley.1990	1.0.3	54.7119	-1.2988	Peat	pollen		600, 9200, 11800, 12000			BARTLEY and MORGAN (1990)
ParadiseLake.Steinman.2016	1.0.11	54.685	-122.617	LakeSediment	d18O, d13C			4000, 7000	2400, 2600, 4600, 7000, 7200	Steinman et al. (2016)
HU87033_87017PC.Andrews.1999	1.0.10	54.6165	-56.1767	MarineSediment	d18O	9400				J. T. Andrews et al. (1999)
Ballynahattybog.Plunkett.2008	1.0.5	54.5442	-5.9531	Peat	pollen	8400			5600	Plunkett et al. (2008)
SlieveCroob.Holland.1975	1.0.5	54.3333	-5.9833	Peat	pollen					Holland (1975)
Carrivmoragh.Holland.1975	1.0.5	54.3002	-5.9839	Peat	pollen	3400, 4000, 4200	4400	3400, 4400		Holland (1975)
SlieveNaslat.Holland.1975	1.0.5	54.2705	-5.9551	Peat	pollen				5200	Holland (1975)
LakeHancza.Lauterbach.2011	1.0.5	54.2667	22.8167	LakeSediment	pollen		5000, 7000, 7200, 11400			LAUTERBACH et al. (2010)
LackanBog.Holland.1975	1.0.5	54.2658	-6.1008	Peat	pollen					Holland (1975)
EndingerBruch.Barthelmes.2012	1.0.5	54.2483	12.8923	Peat	pollen	8800, 10000	9200, 9400	9000	8400, 11200	Barthelmes et al. (2012)
SlishLake.Dodson.1987	1.0.3	54.2439	-8.3719	LakeSediment	pollen	600, 800		1200		Dodson and Bradshaw (2008)
BiglandTarn.Barber.2013	1.0.6	54.24	-2.99	LakeSediment	chironomid		1400			Barber et al. (2013)
KinderlinskayaCave.Baker.2017	1.0.9	54.2	56.9	Speleothem	d18O, d13C		3000, 4400, 8200			J. L. Baker et al. (2017)
CroaghaunEast.Dwyer.1995	1.0.5	54.1983	-9.4508	Peat	pollen					Dwyer (1995)
ButterMountain.Holland.1975	1.0.3	54.1852	-6.0461	Peat	pollen					Holland (1975)
MalhamTarn.Brown.2006	1.0.5	54.0964	-2.1636	LakeSediment	pollen			3000		A. D. Brown (2006)
GodziszewskieLake.Miotk.1986	1.1.5	54.09	18.55	LakeSediment	pollen	1000	2800, 3000			Miotk (1986); J. Marsicek et al. (2018)
LoughDoo.Oconnell.1987	1.0.6	54.05	-9.0989	LakeSediment	pollen					M. O. F. J. G. Mitchell et al. (1987); Herzschuh et al. (2023)
BorkumRiffgrund.Wolters.2010	1.0.3	54	6.525	MarineSediment	pollen					Steffen Wolters, Zeiler, and Bungenstock (2009)
SO201_2_12	1.0.10	53.9927	162.376	MarineSediment	Mg/Ca, alkenone, GDGT, d18O	11200, 11400	10800, 12000			Max et al. (2014)
LakeRacze.Latalowa.1992	1.0.3	53.968	14.6064	LakeSediment	pollen	800, 1000			1600	Latalowa (1992)
WolinII.Latalowa.1992	1.0.5	53.8588	14.6159	Peat	pollen					Latalowa (1992)
LoughMoynagh.Stewart.1996	1.0.3	53.8204	-6.7672	LakeSediment	pollen	1000, 2400			1800	Stewart (1996)
Ostrowite.Milecka.2002	1.1.5	53.79	17.6	LakeSediment	pollen	6000, 6200, 7000	1400		2400	Milecka and Szeroczynska (2002); J. Marsicek et al. (2018)
Woryty.Ciesla.1978	1.0.7	53.7526	20.2065	LakeSediment	pollen		3200		3200	Ciesla, Ralska-Jasiewiczowa, and Stupnicka (1977)
MalySuszek.MiotkSzpiganowicz.1992	1.0.5	53.7162	17.7712	LakeSediment	pollen	10600				Miotk-Szpiganowicz (1992)
Ahlenmoor.Behre.1986	1.0.5	53.694	8.7291	Peat	pollen	1200, 1400, 1800				Behre and Kucan (1986b)
SwienskuhleDAHIII.Behre.1986	1.1.5	53.67	8.73	Peat	pollen		1600		1000	Behre and Kucan (1986a); J. Marsicek et al. (2018)
FlogelnFischer.Behre.1994	1.0.5	53.667	8.8024	Peat	pollen	4200	2800, 3400	2000, 2200	800, 1000	Behre and Kucan. (1994)
Flogeln.Behre.1986	1.0.3	53.6667	8.7639	Peat	pollen	5400	3400, 3600		5400	Behre and Kucan (1986c)
AhlbeckerSeegrund.deKlerk.2005	1.0.3	53.6556	14.2208	Peat	pollen	5200, 9000, 9600	4800, 9400	1000, 1800, 5000, 8800, 9600		P. de Klerk (2005)
UpperPintoFen.Yu.2003	1.0.11	53.5833	-118.017	Peat	dry bulk density			2600	3400, 4400	Z. Yu et al. (2003)
Wachel3.Doerfler.1989	1.1.6	53.44	8.87	LakeSediment	pollen			1600, 1800	800	Doerfler (1989); J. Marsicek et al. (2018)
SehestedterAussendeichsmoor.Behre.2005	1.0.3	53.4389	8.3071	Peat	pollen	1800, 2000	2000, 2400, 2600	2800		Behre (2005)
AltesMoorWachel.Dorfler.1989	1.0.5	53.4373	8.8678	Peat	pollen					Dorfler (1989)
Loddigsee.Jahns.2007	1.0.3	53.4333	11.85	LakeSediment	pollen	2600, 2800, 3600	1600, 3200, 8200, 8400, 9800, 11600, 11800	1600, 1800, 2600, 2800, 3400, 3600, 10800	8800	Susanne Jahns (2006)
CornaherLough.Heery.1998	1.0.3	53.3657	-7.4126	LakeSediment	pollen		2400	2000, 2200		Heery (1998)
LakeAT01.Friel.2014	1.0.3	53.2789	-84.2054	LakeSediment	pollen	6000			5800	Friel, Finkelstein, and Davis (2014)
Novoselky.Zernitskaya.1988	1.0.3	53.2635	25.9992	Peat	pollen	10000, 10200	10600	10000		Zernitskaya, Krutous, and Klimanov (1988)
UnterUckersee.Jahns.2001	1.0.3	53.25	13.85	LakeSediment	pollen	2200, 2400, 9400, 12000	2000			Susanne Jahns (2001)
Selitkan1Exposure.Anderson.2002	1.0.7	53.2167	135.05	Peat	pollen	6600, 6800	6400		6400	P. M. Anderson and Lozhkin (2002)
LlynCororion.Watkins.2007	1.0.3	53.1978	-4.1011	LakeSediment	pollen	8400, 9200, 9400		10000		WATKINS, SCOURSE, and ALLEN (2007)
BlackLough.Heery.1998	1.0.3	53.1703	-7.8262	LakeSediment	pollen					Heery (1998)
Ballyduff.Stefanini.2008	1.0.5	53.0822	-7.992	Peat	pollen	3400, 3600	2800	800, 1000		Stefanini (2008)
Felchowsee.Jahns.2000	1.0.7	53.0551	14.1307	LakeSediment	pollen	2200, 2400, 3400, 3600	3800, 5000	5400	1400, 3800	Susanne Jahns (2000)
GlendaloughValley.Haslett.2006	1.0.3	53.0073	-6.348	LakeSediment	pollen	3200		2200	4200	Haslett et al. (2006)
KellysLough.Leira.2007	1.0.5	52.9585	-6.4257	LakeSediment	pollen					Leira, Cole, and Mitchell (2007)
GrosserKrebssee.Jahns.1999	1.0.7	52.8455	14.1002	LakeSediment	pollen	1800	1400, 1600	6200	4400	S. Jahns (1999)
KingsPool.Bartley.1990	1.0.3	52.8079	-2.109	Peat	pollen			6200		BARTLEY and MORGAN (1990)
BiskupinskieLake.Noryskiewicz.1995	1.0.7	52.78	17.73	LakeSediment	pollen	2800, 3800, 4000	2200	2800, 3600, 3800	1800	Noryskiewicz (1995); J. Marsicek et al. (2018)
Mekelermeer.Bohncke.1991	1.0.3	52.7705	6.6275	LakeSediment	pollen	10600	6400, 6600, 7400, 7600, 11000	3800, 6400	3200, 8600, 10800	Bohncke (1991)
BialowiezaForest.Mitchell.1998	1.0.3	52.752	23.9207	Other	pollen		1000			Fraser J. G. Mitchell and Cole (1998)
HobbsLotMarch.Waller.1994	1.0.3	52.5859	0.0704	Peat	pollen					Waller (1994)
TegelerSee.Brande.1996	1.0.3	52.5858	13.2569	LakeSediment	pollen	5200	800, 1000, 4400, 8400, 11200	9800, 11400	10600	Brande (1996)
Gosciaz.Welten.1982	1.1.5	52.58	19.35	LakeSediment	pollen	2000, 3600, 4000, 6200, 7400, 7600	3200, 3400, 3600, 4600, 4800, 5400, 8200, 10400	3600	3000, 4000, 4200	Max Welten (1982); J. Marsicek et al. (2018)
Lednica-2.Litt.1991	1.1.5	52.56	17.39	LakeSediment	pollen	3400, 3600	3000	4400		Litt and Tobolski (1991); J. Marsicek et al. (2018)
BledowoLake.Binka.1988	1.0.5	52.55	20.67	LakeSediment	pollen	1800, 2000, 4600, 6200, 6400, 7000, 9200, 9600	1200, 3400, 10200, 10400	1200, 4000, 7400, 7600, 9000, 9200	1800	K. Binka et al. (1988); J. Marsicek et al. (2018)
BledowoLake.Binka.1991	1.0.3	52.5432	20.6758	LakeSediment	pollen	2400, 2600, 11000, 11200	2000, 4000, 5800, 6000, 8400	1600, 1800, 11000	3000, 5600, 9400, 9600	K. Binka et al. (1991)
SwietokrzyskieLake.Makohonienko.1991	1.1.6	52.54	17.6	LakeSediment	pollen	600, 800, 1800, 2000, 3600, 3800, 6600, 6800, 8200	3200	2200, 7600	1600	Makohonienko (1991); J. Marsicek et al. (2018)
TheMereStowBedon.Bennett.1986	1.0.5	52.5294	0.8739	LakeSediment	pollen		7000, 7200			Bennett (1986a)
Schwanengrabenrinne.Wolters.2002	1.0.5	52.5244	13.0564	Peat	pollen	9000, 9200	8000, 10600		6800, 7000	S. Wolters (2002)
WelneyWashes.Waller.1994	1.0.5	52.5167	0.25	Peat	pollen	2800, 3000			2800	Waller (1994)
HockhamMere.Bennett.1983	1.0.5	52.5	0.8333	Peat	pollen	9200	9400, 9600		7800, 8000	Bennett (1983)
Redmere.Waller.1994	1.0.3	52.4397	0.4381	Peat	pollen				3400	Waller (1994)
WillinghamMere.Waller.1994	1.0.3	52.3411	0.0552	Peat	pollen		2000	2000, 2200		Waller (1994)
GrosserTreppelsee.EPD	1.1.6	52.15	14.45	LakeSediment	pollen	1200				J. Marsicek et al. (2018)
GrosserTreppelsee.Giesecke.2001	1.0.3	52.1445	14.4529	LakeSediment	pollen		600			T. Giesecke (2001)
ShehereeBog.Mitchell.2004	1.0.3	52.0403	-9.4809	Peat	pollen	11000	1800, 11400	1800, 3600		F. J. G. Mitchell and Cooney (2004)
GorsFawrBog.Fyfe.2007	1.0.5	51.9317	-4.7183	Peat	pollen					R. Fyfe (2007)
Silberhohl.Chen.1988	1.0.3	51.9086	10.1814	Peat	pollen	1400, 4200, 4400	800, 3200, 4600	3000, 4000, 4200, 5000, 5200		S. H. Chen (1988)
EsgrynBottom.Fyfe.2007	1.0.5	51.8761	-4.9419	Peat	pollen		5800			R. Fyfe (2007)
SonnenbergerMoor.Willutzki.1962	1.0.3	51.7663	10.5135	Peat	pollen	1400			1400	Willutzki and Zur Waldgeschichte und Vermoorung (NA)
Big.Cumming.2002	1.0.13	51.668	-121.45	LakeSediment	diatom			1200	1200, 1400, 2000, 2200, 3600, 3800	Cumming et al. (2002)
LAnseauxMeadowsSite.Davis.1988	1.0.3	51.5733	-55.55	Peat	pollen	800	1600		600, 1600	Davis, McAndrews, and Wallace (1988b); Davis, McAndrews, and Wallace (1988a)
Hornchurchmarshes.Batchelor.2009	1.0.3	51.5203	0.1769	Peat	pollen	4200, 5800				Batchelor (2009)
Aveleymarshes.Batchelor.2009	1.0.5	51.4922	0.2225	Peat	pollen		3400, 4400, 4600	3400, 4600		Batchelor (2009)
Merzdorf.Jahns.2004	1.0.3	51.4	13.5333	Peat	pollen		10600			S. Jahns (2004)
Bunkercave.Fohlmeister.2012	1.0.12	51.3675	7.6647	Speleothem	Mg/Ca			1800	5400, 5600	J. Fohlmeister et al. (2012); Weber et al. (2018)
MallardPond.Teed.2009	1.0.7	51.2878	-101.325	LakeSediment	pollen	1600	2000			Teed, Umbanhower, and Camill (2009)
MD01_2416	1.0.10	51.268	167.725	MarineSediment	Mg/Ca, d18O	10400, 11200, 11400				Sarnthein et al. (2015b); Sarnthein et al. (2015a)
MolesChamber.Fyfe.2012	1.0.3	51.1394	-3.8328	Peat	pollen		1200	1200		Ralph M. Fyfe (2012)
Comerslade.Fyfe.2012	1.0.5	51.1203	-3.8047	Peat	pollen		4400		3800, 4000	Ralph M. Fyfe (2012)
NorthTwitchenSprings.Fyfe.2012	1.0.5	51.1172	-3.8261	Peat	pollen	1800, 2200, 3000, 3200, 3400			2800, 3800	Ralph M. Fyfe (2012)
Attacave.Niggemann.2003	1.0.13	51.1	7.9	Speleothem	d18O			5000, 7600, 7800	1000	Niggemann et al. (2003)
GourteMires.Fyfe.2003	1.0.5	51.0544	-3.6783	Peat	pollen	1800, 3400		3400		R. M. Fyfe, Brown, and Rippon (2003)
HorsemarshSewer.Waller.1999	1.0.3	51.0519	0.8267	Peat	pollen			5400		Waller et al. (1999)
Exebridge.Fyfe.2003	1.0.5	51.0172	-3.5172	Peat	pollen				10800	R. M. Fyfe, Brown, and Coles (2003)
Hovsgol.Chen.2008	1.0.10	51	101.2	LakeSediment	multiproxy			1800, 3200, 4400, 5400, 6400, 8400	3400, 4200, 5600, 6600, 6800, 8600	F. Chen et al. (2008); Prokopenko et al. (2005)
HaresDown.Fyfe.2004	1.0.3	50.9781	-3.6439	Peat	pollen	800				Ralph M. Fyfe, Brown, and Rippon (2004)
WindmillRough.Fyfe.2004	1.0.3	50.9747	-3.6331	Peat	pollen					Ralph M. Fyfe, Brown, and Rippon (2004)
LobbsBog.Fyfe.2004	1.0.3	50.9706	-3.6236	Peat	pollen	800	1800		1600	Ralph M. Fyfe, Brown, and Rippon (2004)
LittleCheyneCourtWallandmarsh.Waller.1999	1.0.7	50.9628	0.83	Peat	pollen	5000			4400	Waller et al. (1999)
MiddleNorthCoombe.Fyfe.2004	1.0.3	50.9339	-3.4333	Peat	pollen					Ralph M. Fyfe, Brown, and Rippon (2004)
PannelBridge.Waller.1993	1.1.5	50.91	0.68	Peat	pollen	4400, 6400, 6600	3200, 3400, 4200, 5400	3200, 3400, 6400, 6600	6800	Waller (1993); J. Marsicek et al. (2018)
BredeBridge.Waller.1993	1.0.7	50.9062	0.6768	Peat	pollen					Waller (1993); Waller and Marlow (1994)
PannelBridge.Waller.1987	1.0.7	50.9058	0.6753	Peat	pollen		4400, 5800, 7000, 7200, 11000	5600, 5800	7600	Waller (1987)
Pryskyricnydul.Abraham.2008	1.0.3	50.893	14.4063	Peat	pollen					Abraham and Pokorny (2008)
Caburn.Waller.2000	1.0.3	50.8572	0.0506	Other	pollen	5800, 6000	4800, 5000, 5600	6200	4600, 5400	Waller and Hamilton (2000)
Watten.Gandouin.2002	1.0.7	50.8336	2.2133	Peat	pollen		8000, 8200			Gandouin (2002)
ClelandLake.Steinman.2016	1.0.10	50.83	-116.39	LakeSediment	d18O, d13C			2400, 2600, 3400, 4000, 4400, 5200, 6000, 6400, 6600		Steinman et al. (2016)
CranesMoor.Grant.2009	1.0.3	50.8278	-1.7258	Peat	pollen	9400	8800, 9000	6600, 6800, 7600	6800	M. J. Grant, Barber, and Hughes (2009)
DogLake.Hallett.2006	1.0.3	50.7805	-115.93	LakeSediment	pollen	5400	3800, 4000			Hallett and Hills (2006)
Pancavskalouka.Speranza.2000	1.0.3	50.7655	15.5408	Peat	pollen	800, 1000, 1600, 1800, 2600, 2800	600	1400, 3400	1600, 1800	Speranza (2000)
GeorgenfelderHochmoor.Stebich.1997	1.0.3	50.7279	13.7445	Peat	pollen					M. Stebich and Litt (1997)
Cernohorskeraseliniste.Speranza.2000	1.0.4	50.6612	15.7534	Peat	pollen					Svobodova (2002); Herzschuh et al. (2023)
StonetorBrook.Fyfe.2008	1.0.5	50.6556	-3.91	Peat	pollen			600		R. M. Fyfe et al. (2008)
HangingstoneHill.Fyfe.2012	1.0.5	50.6547	-3.9569	Peat	pollen			2800		R. M. Fyfe and Woodbridge (2012)
CutHill.Fyfe.2012	1.0.5	50.6275	-3.9819	Peat	pollen	5400				R. M. Fyfe and Woodbridge (2012)
WinneysDown.Fyfe.2012	1.0.5	50.6228	-3.9427	Peat	pollen	2000		2400		R. M. Fyfe and Woodbridge (2012)
HawksTor.Brown.1972	1.0.3	50.5412	-4.6118	LakeSediment	pollen	5000, 5200, 8200, 9000, 9200		7800	9000	A. P. Brown (1972)
LacAurelie.Bajolle.2018	1.0.10	50.42	-74.2297	LakeSediment	chironomid	1800, 2400	6400, 6600			Fortin et al. (2015a); Fortin et al. (2015b)
Wolbrom.Latalowa.1976	1.0.3	50.3833	19.7667	Peat	pollen					Latalowa (1976)
Zahaji.Pokorny.2005	1.0.5	50.3794	14.1156	Peat	pollen	1200, 1400	1800			Pokorny (2005)
GunNuur.Chen.2008	1.0.9	50.25	106.6	LakeSediment	multiproxy			2600, 4000, 5200, 6600, 7800	1800, 2800, 3800, 5400, 6800	F. Chen et al. (2008)
Tisice.Dreslerova.2004	1.0.5	50.2369	14.5328	LakeSediment	pollen	4000, 4200				Dreslerova et al. (2004)
Nabahne.Pokorny.2010	1.0.3	50.1989	15.9614	Peat	pollen					Pokorný and van der Knaap (2010)
Holzmaar.Litt.2009	1.0.9	50.1167	6.8833	LakeSediment	pollen	1600, 4000, 5400, 6200, 6800, 7000, 9200, 9400, 9800	2600, 3600, 4400, 5400, 6200, 6400, 8400			LITT et al. (2009)
MeerfelderMaar.Litt.2009	1.0.9	50.1	6.75	LakeSediment	pollen	5000, 5200	4200, 5200, 8600			LITT et al. (2009)
Vladar.Pokorny.2006	1.0.3	50.0786	13.214	LakeSediment	pollen		1800, 2000	1400, 2000		Pokorný et al. (2006)
Brve.Novak.2012	1.0.3	50.0664	14.2388	Peat	pollen	600	1800, 2000			Novak et al. (2012)
BayanNuur.Chen.2008	1.0.9	50	94.02	LakeSediment	multiproxy			1400, 2200, 4600, 8000	600, 1400, 2400, 4400, 4600, 8200	F. Chen et al. (2008)
PereNoelcave.Verheyden.2014	1.0.12	50	5.2	Speleothem	d18O, d13C			7000	10200	Verheyden et al. (2000)
Frechencourt.vanZeist.1980	1.0.7	49.95	2.4333	FluvialSediment	pollen					van Zeist and van der Spoel-Walvius (1980)
BeaufortBirkenbach.EPD	1.0.7	49.85	6.13	Peat	pollen	1600, 3200				J. Marsicek et al. (2018)
OroLake.Michels.2007	1.0.11	49.7842	-105.349	LakeSediment	diatom			1400, 1600, 3600, 3800, 4800, 5600		Michels et al. (2007)
AnseSaintMartin.Lespez.2005	1.0.3	49.7039	-1.8786	Other	pollen					Lespez et al. (2005)
LakeCH2.Garralla.1991	1.0.7	49.6833	-74.5833	LakeSediment	pollen	2200, 4600, 4800	3800	4400		S. Garralla (1991)
CH2.Garralla.1992	1.0.8	49.68	-74.58	LakeSediment	pollen					Silvina Garralla and Gajewski (1992); J. Marsicek et al. (2018)
HarrisLake.Sauchyn.1991	1.0.5	49.6666	-109.904	LakeSediment	pollen	2000, 6200	3800, 4600, 4800	4600, 4800, 5000		Sauchyn and Sauchyn (1991)
BCTempComp.Gavin.2013	1.0.9	49.54	-120.82	LakeSediment	chironomid	3000, 4800, 9000, 11400	2400, 2600, 4400, 7000, 7200, 9600			Gavin, Brubaker, and Greenwald (2013a); Gavin, Brubaker, and Greenwald (2013b)
ZlatnickaDolina.Rybnicek.1985	1.0.5	49.5167	19.2833	Peat	pollen	1000, 1200, 2800	2600, 2800	1600, 1800	600, 800, 2600, 3800	Rybniƒçek and Rybniƒçkova (1985)
CooleyLake.Gavin.2006	1.0.7	49.4914	-117.645	LakeSediment	pollen	3200				Gavin et al. (2006)
JonesLake.Teed.2009	1.0.7	49.4502	-99.2891	LakeSediment	pollen	1000, 1800, 4000			600, 2600, 2800	Teed, Umbanhower, and Camill (2009)
KulzerMoos.Knipping.1989	1.0.5	49.392	12.4515	Peat	pollen		3200, 4400	3200		Knipping (1989)
LV29_114_3.Riethdorf.2013	1.0.9	49.3757	152.878	MarineSediment	Mg/Ca, alkenone, d18O	10600				Max et al. (2014)
Schwanental.Hildebrandt.2007	1.0.5	49.3505	7.82	FluvialSediment	pollen	3800	2200		2000	H. Hildebrandt et al. (2007)
Marion.Mathewes.1973	1.0.7	49.3106	-122.548	LakeSediment	pollen	800, 8000	7600		1200, 1400	Mathewes (1973); Mathewes and Heusser (1981a); J. Marsicek et al. (2018); Mathewes and Heusser (1981b)
FontaineHenry.Lespez.2008Legacy	1.0.5	49.2775	-0.4533	Other	pollen				2200	Lespez et al. (2008)
Cairon.Lespez.2008	1.0.3	49.2389	-0.4497	Other	pollen					Lespez et al. (2008)
TourbieredeMathon.EPD	1.1.6	49.22	-1.5	Peat	pollen					J. Marsicek et al. (2018)
MaraisdeMarchesieux.Bigot.1976	1.0.5	49.1733	-1.3	Peat	pollen	1000, 2600	1200, 1400		1000, 1200, 2600	Bigot et al. (1976)
Popradskepleso.Carter.2020	1.0.6	49.1534	20.0797	LakeSediment	pollen	3600	2000, 4200, 8000, 8200			Rybniƒçkova and Rybniƒçek (2006a); Herzschuh et al. (2023); Rybniƒçkova and Rybniƒçek (2006b)
Hureckaslat.Svobodova.2002	1.0.7	49.1532	13.3265	Peat	pollen	1000, 1600		4400	2000, 5000	Svobodova, Soukupova, and Reille (2002)
Svarcenberk.Pokorny.2002	1.0.3	49.1448	14.7043	LakeSediment	pollen	6400, 6600, 11400, 11600			11400, 11600	Pokorný (2002)
HulunLake.Wen.2009	1.0.11	49.13	117.5	LakeSediment	pollen	1200, 3600, 4400, 4600, 5000, 8200, 10200, 10400	1600, 3400, 3600	1800, 3000, 3200, 4800, 7400	8000	Wen et al. (2010)
BuckbeanBog.Heinrichs.1999	1.0.5	49.1191	-119.683	Peat	pollen	8600, 10000	10400, 10600			Heinrichs (1999)
TarnawaWyzna.RalskaJasiewiczowa.1989	1.0.3	49.1114	22.8273	Peat	pollen					Ralska-Jasiewiczowa (1989)
TarnawaWyzna.EPD	1.1.6	49.1	22.83	Peat	pollen		800			J. Marsicek et al. (2018)
Prasilskejezero.Carter.2018	1.0.5	49.0752	13.4001	LakeSediment	pollen	5800, 8200	5000, 7000, 8400	9600	2200, 5800	Carter et al. (2018)
Coulvain.author.1111	1.0.4	49.0667	-0.7167	Peat	pollen		1000			Herzschuh et al. (2023)
GrossvillarsAlterSee.Rosch.2005	1.0.5	49.0427	8.7593	LakeSediment	pollen	800	4000, 4200	2000, 4000, 4200		M. Rösch (2020)
Hulun.Chen.2008	1.0.10	48.92	117.38	LakeSediment	pollen			2600, 3600, 5600, 6600, 7800	2400, 5400, 6800, 8000	F. Chen et al. (2008)
TurovaDacha.Chernavskaya.1988	1.0.3	48.9116	24.1207	Peat	pollen					Chernavskaya (1988)
LimeLake.Steinman.2016	1.0.11	48.874	-117.338	LakeSediment	d18O, d13C				1200	Steinman et al. (2016)
Mrtvyluh.Svobodova.2001	1.0.7	48.8684	13.8791	Peat	pollen	2000	3200	5200, 5400	2000, 2200, 3200	Svobodova, Reille, and Goeury (2001a); Svobodova, Reille, and Goeury (2001b); Svobodova, Reille, and Goeury (2001c)
Telmen.Chen.2008	1.0.10	48.83	97.33	LakeSediment	multiproxy			4400, 8400	1200, 2200, 5800, 6800, 8600	F. Chen et al. (2008); Fowell et al. (2003)
KanasLake.Huang.2018	1.0.3	48.8026	87.0722	LakeSediment	pollen	11800, 12000		1600, 1800		Xiaozhong Huang et al. (2018)
RoeLake.Lucas.2013	1.0.5	48.7827	-123.303	LakeSediment	pollen	7600, 7800				Lucas and Lacourse (2013b); Lucas and Lacourse (2013a)
DovjokSwamp.author.1111	1.0.4	48.75	28.25	Peat	pollen	2000				Herzschuh et al. (2023)
Bruckmisse.Rosch.2009	1.0.7	48.7312	8.6441	Peat	pollen	3000	2600			Manfred Rösch (2009); M. Rösch (2009)
WildseemoorKaltenbronn.Rosch.2009	1.0.5	48.718	8.4588	Peat	pollen	3200, 5400, 6000, 9000	2800, 4200, 5000, 7600	4600, 5000	3000, 5400, 7800, 8000	M. Rösch (2009)
HerrenwieserSee.Rosch.2009	1.0.3	48.6685	8.2955	LakeSediment	pollen	600		1800	1400	M. Rösch (2009)
HerrenwieserSee.Rosch.2012	1.0.5	48.6685	8.2955	LakeSediment	pollen	1800, 2000, 2800, 3000, 6600, 6800, 7400	4600, 4800, 5600	4600, 4800, 7200	2800, 3000	M. Rösch (2009)
HynesBrookSaltMarsh.Brookes.1985	1.0.3	48.6186	-58.965	Peat	pollen					Brookes, Scott, and McAndrews (1985)
KettleLake.Brown.2005	1.0.5	48.6071	-103.624	LakeSediment	pollen	1600, 4000, 4200, 8800, 9000	9200, 9400		8200	K. J. Brown et al. (2005)
HuzenbacherSee.Rosch.2011	1.0.5	48.5747	8.3485	LakeSediment	pollen	2000, 2200, 3000, 3200, 6000	1000, 1200, 5600, 6800	5600	4000, 4200, 6000, 6600, 7600, 7800	M. Rösch and Tserendorj (2011)
WilderSeeamRuhestein.Rosch.2009	1.0.5	48.5696	8.2395	LakeSediment	pollen	1600, 1800, 2600, 3600, 3800, 5400, 5600	2400, 4200	4000	1200, 1400	M. Rösch (2009)
Castor.Nelson.2011	1.0.17	48.54	-119.56	LakeSediment	reflectance, d18O, d13C			1800, 4800	3400, 4600, 4800	D. B. Nelson et al. (2011)
Lavare.Barbier.1999	1.0.3	48.4333	-0.9167	Peat	pollen	1200, 1800	800		1200, 1400	Barbier (1999)
Glaswaldsee.EPD	1.1.5	48.43	8.25	LakeSediment	pollen	1600, 1800, 4400, 5400, 5600, 7800	5200, 7200, 8200	6200, 8200	1600, 5400, 5600	Roesch (2009); J. Marsicek et al. (2018)
LacdeBrennilis.Marguerie.1995	1.0.5	48.3536	-3.8872	LakeSediment	pollen	3200	1200, 1400, 5000, 5200	3400, 5000	1800, 2000	Marguerie and Visset (1995)
OumiExposure.Anderson.2002	1.0.3	48.2167	138.4	Peat	pollen	1400				P. M. Anderson and Lozhkin (2002)
FoyLake.Stone.2008	1.0.15	48.2	-114.4	LakeSediment	diatom			3400, 4400, 4600, 5800, 7000, 8400, 9600	2600, 3400, 11400	Stone and Fritz (2006)
SaharaSandWetland.Rao.2019	1.0.9	48.1204	88.3573	Peat	d13C	3400, 6600, 9800	4600, 5400, 5600, 8200, 8800, 9000			Rao et al. (2019)
MaraisdeMaurepas.Joly.2008	1.0.3	48.1022	2.5828	Peat	pollen		1600, 2000			Camille Joly et al. (2008)
LaGrandeBasse.Kalis.2006	1.0.3	48.0483	6.9514	Peat	pollen	800, 1000	1600			Kalis et al. (2006)
Moselotte.deValk.1981	1.0.5	48.0319	7	Peat	pollen	5200, 7200	5800	5200	5800, 6000	de Valk (1981)
RiceLake.author.1111	1.0.8	48.0094	-101.54	LakeSediment	pollen					Herzschuh et al. (2023)
Ammersee.vonGrafenstein.1996	1.0.5	48	11.1167	LakeSediment	d18O	11400	8200, 9000, 9200			Czymzik et al. (2013)
LesNoes.Visset.2005	1.0.3	47.9517	-0.4203	Peat	pollen					Lionel Visset, Barbier, and Ouguerram (2005)
Challerie.Visset.2010	1.0.5	47.8586	1.6997	FluvialSediment	pollen	5000		6000		L. Visset, Cyprien, and Carcaud (2010)
Mo05LakeMondsee.Swierczynski.2013	1.0.13	47.8114	13.4025	LakeSediment	varve thickness			800, 1000, 2600, 2800, 3600, 3800		Swierczynski et al. (2013)
PrelucaTiganului.Feurdean.2005	1.0.3	47.8101	23.5294	LakeSediment	pollen	3200, 5600, 6600, 8400, 9400	2800, 5000, 11200	6400, 8600		Feurdean (2005)
Steregoiu.Bjorkman.2003	1.0.5	47.8079	23.5403	LakeSediment	pollen	2600, 2800, 3000, 8800, 10400, 11200	2200, 3200, 11000		11400	Björkman, Feurdean, and Wohlfarth (2003)
Steerenmoos.Rosch.2000	1.0.7	47.8057	8.2002	Peat	pollen	6200	1800, 2000, 6800	4200, 5000		M. Rösch (2000)
Fuschlsee.Voigt.1996	1.0.5	47.8042	13.2747	LakeSediment	pollen	800, 2200	2600			Voigt (1996)
Durchenbergried.Rosch.1990	1.0.5	47.775	8.9788	Peat	pollen	600	4000, 6000, 6200, 7400, 11600	3800, 11400	2200	M. Rösch (1990)
Litzelsee.Rosch.2016	1.0.3	47.7679	8.9296	LakeSediment	pollen	1200, 1400, 2600		6200	1400, 1600, 2000	M. Rösch and Lechterbeck (2016)
HotonNur2.Rudaya.2009	1.0.3	47.7667	102.767	LakeSediment	pollen	1000, 1200		2600		Rudaya et al. (2009)
Feuenried.Rosch.1985	1.0.5	47.7437	8.9028	Peat	pollen	1200, 4800	800, 6000, 7200	800		M. Rösch (1985)
LacduSommet.Hausmann.2011	1.0.11	47.7167	-70.6667	LakeSediment	chironomid	2200, 2400				Hausmann et al. (2011)
HornstaadHornle.Rosch.1992	1.0.5	47.6946	9.0066	LakeSediment	pollen	1200	2000, 10000, 10200	1800, 3000, 7600, 10200	5400, 10200	M. Rösch (1992)
Eleanor.Gavin.2011	1.0.7	47.68	-124.02	LakeSediment	BSi	8600	800, 7600, 8600			Gavin et al. (2011)
Gaienhofen.Rosch.1988	1.0.5	47.678	8.9743	LakeSediment	pollen		2200, 2400	2200	3000	M. Rösch and Ostendorf. (1988)
Schwemm.Oeggl.1988	1.0.5	47.6585	12.301	Peat	pollen	2200, 4000		2400, 2600	1200, 3400	Oeggl (1988)
MaraisdeKerdual.Visset.1995	1.0.3	47.5867	-3.0517	Peat	pollen					Lionel Visset, Sellier, and L (1995)
TaulMuced.Diaconu.2017	1.1.4	47.5739	24.545	LakeSediment	chironomid					Diaconu et al. (2017)
Locmariaquer.Visset.1996	1.0.3	47.5544	-2.9322	Peat	pollen	6400, 7000				Lionel Visset and Bernard (1996)
Arzon.Visset.2006	1.0.3	47.5389	-2.8908	Peat	pollen	3600				Lionel Visset and Bernard (2006)
CastleSuscinio.Visset.2006	1.0.3	47.5125	-2.7272	Peat	pollen	6000			6000	Lionel Visset and Bernard (2006)
Kirchbichl.Wahlmuller.1985	1.0.5	47.5111	12.0903	LakeSediment	pollen		8800, 10000, 10200	8800		Wahlmuller (1985)
MilandreCave.Affolter.2019	1.0.9	47.49	7.02	Speleothem	dD	7600	8000, 8200			Affolter et al. (2019)
LaGrandeBrousse.Cyprien.2004	1.0.3	47.4867	0.6742	FluvialSediment	pollen	2200	1200			A. L. Cyprien, Visset, and Charrieau (2004)
MD95_2002.Eynaud.2012	1.0.10	47.452	-8.5338	MarineSediment	dinocyst	9400, 10600, 10800				Zumaque, Eynaud, and de Vernal (2017); Zaragosi et al. (2001); Grousset et al. (2000); Auffret et al. (2002)
MaraisdeLisle.Ouguerram.2002	1.0.7	47.4297	-1.4944	Peat	pollen					Ouguerram (2002)
MaraisdeChamptoce.Cyprien.2001	1.0.5	47.4136	-0.8606	Peat	pollen	5600, 5800	5200			A. L. Cyprien (2001)
LesHumelles.author.1111	1.0.6	47.39	-0.5464	FluvialSediment	pollen	2800			2800	Herzschuh et al. (2023)
LaboireTorse.Joly.2011	1.0.5	47.3867	-1.07	FluvialSediment	pollen	800		600, 800		C. Joly and Visset (2011)
Ancenis.Cyprien.2001	1.0.5	47.3825	-1.165	Peat	pollen		4200, 4400			A. L. Cyprien (2001)
MaraisdeMeron.Cyprien.2001	1.0.5	47.3806	-1.1233	Peat	pollen	1800	3800, 4800, 5000		4600, 4800	A. L. Cyprien (2001)
IledErrand.Visset.1988	1.0.5	47.3725	-2.1592	Peat	pollen					VISSET (1988)
MaraisdeMazerolles.Ouguerram.2002	1.0.5	47.3581	-1.4786	Peat	pollen	1200				Ouguerram (2002)
Oudon.Cyprien.2001	1.0.5	47.3556	-1.2936	Peat	pollen	1200, 1400, 2400, 3200, 3400	1800		3400	A. L. Cyprien (2001)
LannVihan.Visset.2006	1.0.5	47.3469	-2.8644	Peat	pollen					L. Visset, Delalande, and Joly (2006)
Lavau.Voeltzel.1987	1.0.7	47.3419	-1.9342	Peat	pollen	5200, 5400	4400	4400	5200	Voeltzel (1987)
saintMalodeGuersac.Visset.1985	1.0.3	47.3397	-2.1656	Peat	pollen	8800				Lionel Visset (1985)
CinqMarslaPile.Carcaud.2002	1.0.7	47.3378	0.4511	FluvialSediment	pollen	1200		800		Carcaud et al. (2002)
Logne.Barbier.1997	1.0.7	47.3283	-1.5011	Peat	pollen					Barbier and Visset (1997)
CavesdAmont.Carcaud.2002	1.0.5	47.3267	0.4753	FluvialSediment	pollen	1400		800	800	Carcaud et al. (2002)
TourbieredeNay.Ouguerram.2002	1.0.5	47.3106	-1.5342	Peat	pollen	1800, 2000, 2200, 3200, 3400, 7000	1400, 1600			Ouguerram (2002)
Carquefou.Cyprien.2001	1.0.7	47.3092	-1.4769	Peat	pollen		1800	1800		A. L. Cyprien (2001)
DosleCras.Richard.1998	1.0.3	47.2883	7.1319	Peat	pollen		1000	1000		Richard and Eschenlohr (1998)
Cordemais.Cyprien.2001	1.0.3	47.2808	-1.8761	Peat	pollen					A. L. Cyprien (2001)
LeGesvres.Ouguerram.2002	1.0.7	47.2722	-1.5958	Peat	pollen	6400, 8000				Ouguerram (2002)
SaintThomas.Voeltzel.1987	1.1.6	47.27	-1.75	Peat	pollen	1200, 1400, 4200, 6000, 6200	4600, 4800, 5600, 6400	1200, 1400	4600, 5600	Voeltzel (1987); J. Marsicek et al. (2018)
SaintViaudContin.Bernard.1996	1.1.6	47.27	-2.02	Peat	pollen	4000, 6000	4200, 5200, 6800		5800, 6000	Bernard (1996); J. Marsicek et al. (2018)
SaintThomas.Voeltzel.1987Legacy	1.0.5	47.2686	-1.75	Peat	pollen		1600, 4000, 4200, 6200			Voeltzel (1987)
SaintViaudCantin.Bernard.1996	1.0.3	47.265	-2.0167	Peat	pollen	3600	4000	5200		Bernard (1996)
LaCaudelais.Voeltzel.1987	1.0.3	47.2544	-1.8003	Peat	pollen	5600	4600, 6000	3800, 5200, 5400, 7600		Voeltzel (1987)
Faelen.Wirth.2013	1.0.10	47.2517	9.4167	LakeSediment	stratigraphy					Wirth et al. (2013)
EtangdelaGruere.RoosBarraclough.2002	1.0.6	47.2406	7.05	Peat	pollen	9400	8400, 8600, 10000, 10200	8600, 8800, 10000		W. O. van der Knaap et al. (2000); Herzschuh et al. (2023); Roos-Barraclough et al. (2002)
IlotSully.Visset.2001	1.0.3	47.2225	-1.5514	FluvialSediment	pollen		6600		6000, 6200	L. Visset et al. (2001)
MaraisdeMunet.Cyprien.2001	1.0.3	47.2217	-0.0958	Peat	pollen		3800		4600	A. L. Cyprien (2001)
PetitMarais.Marchand.1999	1.0.3	47.2172	-2.1022	Peat	pollen	3400, 4000, 4800, 5000		4400	4000, 5200	Marchand, Tessier, and Bernard (1999)
Montbe.JouffroyBapicot.2010	1.0.5	47.2147	4.1069	Peat	pollen		2800			Jouffroy-Bapicot (2010)
Couedic.Visset.2001	1.0.3	47.2139	-1.5572	FluvialSediment	pollen			8000		L. Visset et al. (2001)
Tanneurs.Visset.2001	1.0.3	47.2139	-1.5572	FluvialSediment	pollen	8200	7200	7800, 8000		L. Visset et al. (2001)
Bibersee.vanderKnaap.2001	1.0.7	47.2067	8.4654	LakeSediment	pollen	4800, 5800, 6800, 8200, 8400, 10400	8000, 11200		11000	W. O. van der Knaap and Van Leeuwen (2001)
ChampGazon.JouffroyBapicot.2010	1.0.5	47.2033	4.0486	Peat	pollen				5400	Jouffroy-Bapicot (2010)
Issyk.Chen.2008	1.0.11	47.2	87.29	LakeSediment	multiproxy			600, 1400, 2600, 4400, 6000	1600, 2400, 4600, 5800	F. Chen et al. (2008); K. Rasmussen et al. (2001); K. A. Rasmussen et al. (2001)
Wulun.Chen.2008	1.0.11	47.2	87.29	LakeSediment	multiproxy			600, 4000, 4200, 5000	4200, 5200, 7400	F. Chen et al. (2008)
Reze.Cyprien.2001	1.0.3	47.1925	-1.5669	FluvialSediment	pollen		1400			A. L. Cyprien (2001)
BasseVille.Voeltzel.1987	1.0.5	47.1861	-1.8581	Peat	pollen	2800, 3800, 4000, 6600, 6800			8400	Voeltzel (1987)
LakeHintererSchwendisee.Wirth.2013	1.0.10	47.185	9.3289	LakeSediment	stratigraphy			7600		Wirth et al. (2013)
Burgaschisee.Rey.2019	1.0.3	47.1697	7.6682	LakeSediment	pollen	5600, 5800	5200	4800		Rey et al. (2019)
Spannagel.Fohlmeister.2012	1.0.7	47.1167	11.6667	Speleothem	d18O	800, 1400, 5800	5600			Jens Fohlmeister et al. (2012)
Iaz.Grindean.2014	1.0.5	47.1083	22.6611	Peat	pollen	1400, 1600	4600, 4800		1000, 4600, 4800	Grindean et al. (2014)
Soppensee.Hajdas.2010	1.0.5	47.0908	8.0809	LakeSediment	pollen	8200, 9800	1400, 2400, 2600, 7000, 7200, 10800, 11000	2400, 7400, 7600	600, 800, 2800, 6200, 8000, 9000, 11200	Hajdas and Michczynski (2010)
TourbieredeNarbief.Gauthier.2001	1.0.5	47.0803	6.6975	Peat	pollen	4200	3000			Gauthier (2001)
Rotsee.Lotter.1988	1.0.5	47.0756	8.3256	LakeSediment	pollen	10600, 11600	11800	2400, 11800		A. F. Lotter (1988)
Jones.Shapley.2009	1.0.11	47.05	-113.14	LakeSediment	d18O			1600, 4600, 5400, 5600, 7400		Shapley, Ito, and Donovan (2009)
Venyukovka2Exposure.Anderson.2002	1.0.3	47.0333	138.583	MarineSediment	pollen		2000		1800	P. M. Anderson and Lozhkin (2002)
Lobsigensee.Ammann.1985Legacy	1.0.5	47.0319	7.2992	LakeSediment	pollen	1200	1800			Ammann (1985)
Moossee.Rey.2019	1.0.3	47.0214	7.4838	LakeSediment	pollen	4600, 6600	4800, 6000, 6200	4800		Rey et al. (2019)
LeLoclat.Hadorn.1992	1.0.3	47.0187	6.9967	LakeSediment	pollen	4600, 4800, 6400, 6600	1200, 2000	4600	1400	Hadorn (1992)
BuntesMoor.Weirich.1980Legacy	1.0.5	46.996	11.1407	Peat	pollen					Weirich and Bortenschlager (1980)
SteelLake.Geiss.2003	1.0.6	46.9732	-94.6814	LakeSediment	pollen			5000		Geiss et al. (2003); Herzschuh et al. (2023)
SchwarzseeobSoelden.Ilyashuk.2011	1.0.12	46.97	10.95	LakeSediment	chironomid					Ilyashuk et al. (2011)
Steel.Shuman.2016	1.0.4	46.97	-94.68	LakeSediment	pollen					Bryan N. Shuman and Marsicek (2016)
Gradenmoos.Krisai.2006	1.0.3	46.9655	12.8086	Peat	pollen					Krisai et al. (2006)
PortdesLamberts.JouffroyBapicot.2010	1.0.5	46.9608	4.0106	Peat	pollen		800, 1000			Jouffroy-Bapicot (2010)
MaraisduGrangChaumet.Vanniere.2002	1.0.5	46.9375	1.8914	Peat	pollen		8200, 11000	8400		Vanniere and Laggoun-Defarge (2002)
TourbiereduMoudePleure.Gauthier.2001	1.0.3	46.9139	5.4506	Peat	pollen	600, 2000				Gauthier (2001)
PillermoosUntergurgl.Bortenschlager.1984	1.0.3	46.9014	11.0444	Peat	pollen					Bortenschlager (1984)
Grozon.Gauthier.2001	1.0.3	46.8906	5.7003	Peat	pollen		3000			Gauthier (2001)
Moon.Grimm.1996	1.0.9	46.86	-98.16	LakeSediment	pollen	1600, 6200	800	6000, 6200	6200, 6400	Kathleen R. Laird et al. (1996a); J. Marsicek et al. (2018)
MoonLake.Shuman.2016	1.0.8	46.86	-98.16	LakeSediment	pollen	5200	2200, 3800, 4600, 4800, 9600			Bryan N. Shuman and Marsicek (2016); Kathleen R. Laird et al. (1996a); Kathleen R. Laird et al. (1996b)
Zirbenwaldmoor.Rybnicek.1977	1.0.3	46.8583	11.025	LakeSediment	pollen					Rybnicek and Rybnickova (1977)
MoonLake.Laird.1996	1.0.7	46.8559	-98.1598	LakeSediment	pollen				8400	K. R. Laird (1996)
Linden.vanderKnaap.1997	1.0.3	46.8508	7.6861	Peat	pollen	11200, 12000	8400, 8600			W. O. van der Knaap and Ammann (1997)
RotmoosObergurgl.Bortenschlager.1970	1.0.5	46.8476	11.0148	Peat	pollen	3600	3800	4000, 4800		Bortenschlager (1970)
WachseldornUntermoos.Ammann.1989	1.0.3	46.8219	7.735	Peat	pollen		11200			AMMANN and LOTTER (2008)
LaBeuffarde.EPD	1.1.6	46.82	6.42	Peat	pollen					J. Marsicek et al. (2018)
TourbieredeCenseau.Gauthier.2001	1.0.3	46.8139	6.0553	Peat	pollen	1400				Gauthier (2001)
SaintMichelenBrenne.McGhee.1975	1.0.3	46.8094	1.1639	Other	pollen	1000				McGHEE and TUCK (1975)
Alsopahok.Zatyko.2007Legacy	1.0.3	46.7744	17.1703	Peat	pollen		1000	12000		Zatyko, Juhasz, and Suemegi. (2007)
Poloske.Zatyko.2007	1.0.3	46.7561	16.9247	Peat	pollen		2400, 2600	2400		Zatyko, Juhasz, and Suemegi. (2007)
Hinterburg.Wirth.2013	1.0.10	46.7181	8.0672	LakeSediment	stratigraphy			7600		Wirth et al. (2013)
Saegistalsee.Wick.2003	1.0.11	46.68	7.98	LakeSediment	pollen	1000, 1800, 2800, 3000	2800, 7200			J. Marsicek et al. (2018)
Sagistalsee.vanderKnaap.2000	1.0.5	46.6798	7.9764	LakeSediment	pollen	1000, 4600, 5800, 6000, 6600, 6800	4600, 6000, 6200, 7000	1400	1800	W. O. van der Knaap et al. (2000)
PortageBog.Anderson.1980Legacy	1.0.3	46.6736	-64.075	Peat	pollen	600, 1400, 2000, 2200, 2800	1800, 3000			T. W. Anderson (1980)
Bachalpsee.Lotter.2006	1.0.3	46.6696	8.0213	LakeSediment	pollen			7600		Andre F. Lotter et al. (2006)
PetitRocher.Joly.2006	1.0.3	46.6631	-1.9156	Peat	pollen					C. Joly (2006)
Jaunay.Joly.2006	1.0.7	46.6628	-1.8922	Peat	pollen	6800, 8000	7400, 7600	7200	6800	C. Joly (2006)
Ecours.Joly.2006	1.0.5	46.6122	-1.8428	Peat	pollen		7000, 7200	7000, 7200		C. Joly (2006)
WestOlafLake.Nelson.2008	1.0.7	46.5986	-96.1868	LakeSediment	pollen	7000		7000	7400	D. M. Nelson and Hu (2008b); D. M. Nelson and Hu (2008a)
Grimsel.Wirth.2013	1.0.10	46.5697	8.3275	LakeSediment	stratigraphy			4800, 8400		Wirth et al. (2013)
PrazRodet.vanderKnaap.2000	1.0.5	46.5667	6.1736	Peat	pollen	1400		800	1400	W. O. van der Knaap et al. (2000)
SouthRhodypeatland.Booth.2004	1.0.7	46.5658	-86.0752	Peat	pollen	1000, 3000	800, 4400		4200	Booth, Jackson, and Gray (2004)
LacdeClairvaux.Gauthier.2001	1.0.3	46.565	5.7492	LakeSediment	pollen			3200	2400, 2600	Gauthier (2001)
SouthRhodyBog.Booth.2012	1.0.14	46.56	-86.07	Peat	amoeba				4000	Booth, Jackson, et al. (2012)
MaraisdesBourbes.Joly.2006	1.0.3	46.55	-1.8167	Peat	pollen		1000, 1200			C. Joly (2006)
TowerLake.Jackson.2014	1.0.5	46.5426	-86.0378	LakeSediment	pollen			5400		Jackson et al. (2014)
LejdaChampfer.Gobet.2005	1.0.7	46.4699	9.8062	LakeSediment	pollen		11400			Erika Gobet et al. (2005)
MontRoux.Begeot.2000	1.0.3	46.4683	6.1616	Peat	pollen					Begeot (2000)
Capatana.Farcas.2003	1.0.5	46.4661	23.1364	Peat	pollen	2200	800, 1400, 1600, 2600, 2800	1600, 4200		S. Farcas et al. (2003)
Lutiniere.Visset.1998	1.0.5	46.4444	-0.8622	Peat	pollen		2600	1200		Lionel Visset and Gauthier (1998)
JacobsonLake.WrightJr.1969	1.0.3	46.4169	-92.7169	LakeSediment	pollen	800, 1600		1200		Wright Jr and Watts (1969)
NelsonPond.JacobsonJr.1975	1.0.3	46.4071	-92.6866	LakeSediment	pollen	7200, 7400		7000		Jacobson Jr (1975)
Lauenensee.Rey.2013	1.0.5	46.3968	7.3314	LakeSediment	pollen			2600		Rey et al. (2013)
Aletschwald.Welten.1982	1.0.3	46.3897	8.0256	LakeSediment	pollen	6000, 6200, 6800	5600	6400	6000	Max Welten (1982)
Iffigsee.Schworer.2015	1.0.7	46.3868	7.4059	LakeSediment	pollen	10200	5600, 5800		10200	Schwörer et al. (2015c); Schwörer et al. (2015a); Schwörer et al. (2015b)
Iffig.Wirth.2013	1.0.10	46.3867	7.4067	LakeSediment	stratigraphy			5000, 7000		Wirth et al. (2013)
ElevensesLake.Lynch.2011	1.0.3	46.3815	-91.4935	LakeSediment	pollen		600, 800		800	Lynch, Hotchkiss, and Calcote (2011)
GreicheralpRiederalp.vanderKnaap.1997	1.0.3	46.3797	8.0303	Peat	pollen					W. O. van der Knaap and Ammann (1997)
LacdeBretaye.Thole.2016	1.0.7	46.326	7.0721	LakeSediment	pollen					Thöle et al. (2015a); Thöle et al. (2015b)
WillowRiverPond.JacobsonJr.1975	1.0.3	46.3243	-92.7808	LakeSediment	pollen	7600	7200			Jacobson Jr (1975)
MR003-K03-PC01.Harada.2004	1.0.10	46.32	152.53	MarineSediment	alkenone	1200	2200, 2400, 3600, 4200, 4400, 6000			Harada et al. (2004)
PC_01	1.0.11	46.3167	152.533	MarineSediment	alkenone	1200, 11800	2200, 3600, 4400, 6000			Harada et al. (2004)
AdelineLake.author.1111	1.0.4	46.3023	-91.166	LakeSediment	pollen					Herzschuh et al. (2023)
LaBergerieenCharron.Visset.1987	1.0.3	46.3011	-1.0439	Peat	pollen	1600	1200			Lionel Visset (1987)
Alzasca.Wirth.2013	1.0.9	46.2667	8.5872	LakeSediment	stratigraphy			1200, 3000		Wirth et al. (2013)
Hopschensee.Curdy.2010	1.0.6	46.2525	8.0231	LakeSediment	pollen					W. O. van der Knaap et al. (2000); Herzschuh et al. (2023); Curdy et al. (2010)
PiedLizetenLongeves.Visset.1987	1.0.3	46.25	-0.9667	FluvialSediment	pollen	4400			4000	Lionel Visset (1987)
LacduMontdOrgeSion.Welten.1977	1.0.5	46.2338	7.3393	LakeSediment	pollen					M. Welten (1977)
GrachenSee.vanderKnaap.1997	1.0.8	46.1956	7.845	LakeSediment	pollen		8600			Max Welten (1982); Herzschuh et al. (2023)
BeaverhouseLake.Rivers.1999	1.0.8	46.1471	-85.494	LakeSediment	pollen	1400		1400		Ritchie (1976); Herzschuh et al. (2023); Rivers (1999)
LorraineLake.Calcote.2003	1.0.7	46.1447	-86.483	LakeSediment	pollen		800, 1000			Calcote (2003)
Mohos.Tantau.2003	1.0.5	46.1321	25.9036	Peat	pollen	600, 1200, 2600, 6600, 7600	1800, 2000, 2200, 2400, 6400, 6600, 7600, 7800, 10400, 10600	2200, 2400, 6400, 6600, 7600, 7800, 10200	6600, 9000	Tantau (2003)
Palughetto.Vescovi.2007	1.0.3	46.1024	12.4005	Peat	pollen				10600	E. Vescovi et al. (2007)
LaGrange.Joly.2006	1.0.5	46.0897	-0.7753	Peat	pollen					C. Joly (2006)
LagodiOriglio.Tinner.1999	1.0.5	46.0515	8.9433	LakeSediment	pollen	11400	4600, 5600, 5800	600, 5800	2800, 3000	Tinner et al. (1998)
FerryLake.Hotchkiss.2007	1.0.3	46.013	-92.125	LakeSediment	pollen	1400, 1600			1200, 1400	Hotchkiss, Calcote, and Lynch (2007)
TourbieredeLanoraieSTJEAN.Comtois.1979	1.0.7	46	-73.2169	Peat	pollen					Comtois (1982c); Comtois (1982b); Comtois (1982a)
LagodiMuzzano.Gobet.2000	1.0.5	45.9966	8.9279	LakeSediment	pollen	1600	2000			E. Gobet et al. (2000)
LacaStGermain.Savoie.1979	1.0.3	45.9458	-74.3708	LakeSediment	pollen					Savoie and Richard (2010b); Savoie and Richard (2010a)
LoneStarLake.Hotchkiss.2007	1.0.3	45.932	-92.365	LakeSediment	pollen				1400	Hotchkiss, Calcote, and Lynch (2007)
LilyLake.Hotchkiss.2007	1.0.4	45.901	-92.273	LakeSediment	pollen	600				Hotchkiss, Calcote, and Lynch (2007); Herzschuh et al. (2023); Cwynar (1990)
TourbieresdesGrangesdesChavants.Reich.1989	1.0.3	45.8931	6.7683	Peat	pollen					Reich (1989)
Ledro.Wirth.2013	1.0.10	45.8767	10.7506	LakeSediment	stratigraphy			3400, 3600, 6400, 7200, 8800		Wirth et al. (2013)
LagodelSegrino.Gobet.2000	1.0.5	45.828	9.2648	LakeSediment	pollen		800	800, 1400		E. Gobet et al. (2000)
Garlate.Wirth.2013	1.0.8	45.8242	9.4086	LakeSediment	stratigraphy			2400	5600	Wirth et al. (2013)
HieressurAmby.Clerc.1988	1.0.3	45.7908	5.2833	LakeSediment	pollen	5200	5000, 6800		5400	Clerc (1988)
HellHoleLake.Hotchkiss.2007	1.0.3	45.7866	-92.219	LakeSediment	pollen					Hotchkiss, Calcote, and Lynch (2007)
LacCerin.Ruffaldi.1993	1.0.3	45.7772	5.5619	LakeSediment	pollen		1000		1600	Ruffaldi (1993)
Avrig.Tantau.2003	1.0.5	45.7167	24.3833	Peat	pollen	1000, 4000	3600			Tantau (2003)
Peyrelevade.Guenet.1993	1.0.5	45.7075	2.0467	Peat	pollen		4600, 4800	4800		Guenet (1993)
Ampoix.deBeaulieu.1987	1.0.3	45.6333	2.9333	Peat	pollen		7600, 11600	9400, 9600		De Beaulieu and Goeury (1987)
TourbieredeLongeyroux.Miras.2004	1.0.3	45.6019	2.1025	Peat	pollen	1200			1200	Miras (2004)
Pickerel.Shuman.2016	1.0.8	45.5052	-97.2743	LakeSediment	pollen	5200, 8000, 8200	4400, 9000, 10000			Bryan N. Shuman and Marsicek (2016); WATTS and BRIGHT (1968); Watts and Bright (1968)
LeGrandLemps.Clerc.1988Legacy	1.0.5	45.4733	5.4167	LakeSediment	pollen	9000, 9200, 10200			7800	Clerc (1988)
LacNoir.Guenet.1993	1.0.4	45.4519	2.6228	LakeSediment	pollen	2400, 3200	4600, 4800, 5400	3000, 7600	6400	Paquette and Gajewski (2013); Herzschuh et al. (2023)
LacdeChambedaze.Guenet.1986	1.0.3	45.4444	2.8753	LakeSediment	pollen					Guenet (1986)
Frassino.Baroni.2006	1.0.7	45.4356	10.6633	LakeSediment	d18O					Baroni et al. (2006)
SaintSixte.Clerc.1988	1.0.3	45.4258	5.6286	LakeSediment	pollen	2800	1800, 2800		4800	Clerc (1988)
GrandRatzlePellet.Clerc.1988	1.0.3	45.425	5.6083	Peat	pollen					Clerc (1988)
TauldintreBrazi.Toth.2015	1.0.10	45.3964	22.9017	LakeSediment	chironomid		8600, 10200			Toth et al. (2015)
SaintJuliendeRatz.Clerc.1988	1.0.3	45.3483	5.6553	LakeSediment	pollen	8000, 8200	2200			Clerc (1988)
TaulZanogutii.Farcas.1999	1.0.7	45.3341	22.8035	LakeSediment	pollen		9200, 11000			Sorina Farcas et al. (1999)
DaileyLake.Krause.2015	1.0.7	45.2625	-110.816	LakeSediment	pollen			12000		T. R. Krause et al. (2015)
LaBorie.Miras.2013	1.0.3	45.2406	2.7503	Peat	pollen	9800	11800			Miras and Guenet (2013)
Nutt.Shuman.2016	1.0.6	45.22	-79.45	LakeSediment	pollen	2000, 2200, 2800, 3000, 5200, 10000	1200, 1400, 4200, 4800, 8600			Bryan N. Shuman and Marsicek (2016); Bennett (1986a); Bennett (1986b)
EskaLake.author.1111	1.0.4	45.1915	-90.608	LakeSediment	pollen					Herzschuh et al. (2023)
GrahamLake.Shuman.2016	1.0.8	45.1902	-77.357	LakeSediment	pollen	7600	9200			Bryan N. Shuman and Marsicek (2016); Janice L. Fuller (2016); Janice L. Fuller (1998)
GrahamLake.Fuller.1995	1.0.7	45.1833	-77.35	LakeSediment	pollen	3000, 3200, 6800, 8000, 8800	4800, 5000, 8200	4000	1800	Janice L. Fuller (1997); J. L. Fuller (1995)
Semenic.Rosch.2000	1.0.5	45.18	22.0594	Peat	pollen					M. Rösch and Fischer (2000)
MarthaLake.UmbanhowarJr.2004	1.0.3	45.1418	-93.7391	LakeSediment	pollen					Umbanhowar (2004)
ColLuitel.Wegmuller.1977	1.0.5	45.0883	5.8497	LakeSediment	pollen	7600	7000, 7800, 8000		7600	Wegmuller (1977)
LacdePraver.Nakagawa.1998	1.0.7	45.0736	5.8564	LakeSediment	pollen	4400	1400, 4600, 6400	1400, 1600, 4800, 7000	5000	Nakagawa (1998)
LacdesBoites.Nakagawa.1998	1.0.6	45.0561	5.8853	LakeSediment	pollen	3400	8800	9400, 9600		Herzschuh et al. (2023)
LagoPiccolodiAvigliana.Finsinger.2006	1.0.5	45.0534	7.391	LakeSediment	pollen	1400, 1600, 9000, 9200	5600, 7200	7000, 9800	1600	Finsinger and Tinner (2006)
MansellPond.AlmquistJacobson.1995	1.0.7	45.0417	-68.7333	LakeSediment	pollen	4000, 4800	6600, 6800		6800	Almquist-Jacobson and Sanger (1995a)
Mansell.Shuman.2016	1.0.5	45.04	-68.73	LakeSediment	pollen		6000, 6600, 6800, 7000			Bryan N. Shuman and Marsicek (2016); Almquist-Jacobson and Sanger (1995a); Almquist-Jacobson and Sanger (1995b)
IrwinSmithBog.Booth.2012	1.0.5	45.0265	-83.61	Peat	pollen	800, 5600	4800, 5000, 5200		800, 2400	Booth, Brewer, et al. (2012a); Booth, Brewer, et al. (2012b)
Pingwang.Innes.2014	1.0.3	45.0167	82.8333	TerrestrialSediment	pollen					Innes et al. (2014)
CreviceLake.Whitlock.2012	1.0.12	45	-110.58	LakeSediment	d18O, inorganic carbon, CaCO3, TOC	1200, 5400, 8200	4200, 4400, 6200, 6400			Whitlock et al. (2012)
Daxigou.Zhang.2004	1.0.4	45	82.8	FluvialSediment	pollen					Herzschuh et al. (2023); Y. Zhang et al. (2004)
AralSea.Chen.2008	1.0.9	45	60	LakeSediment	multiproxy			3200, 4800, 6600, 7800, 9400	3000, 3200, 4600, 6800, 8000, 9600	F. Chen et al. (2008)
Peyrepeatbog.Surmely.2009	1.0.5	44.9603	2.7189	Peat	pollen	5600, 7600, 8200, 9000, 9800, 11800	7200, 10400	7000	4800, 5000, 7400	Surmely et al. (2009)
AnthonyLake.Long.2019	1.0.3	44.9597	-118.231	LakeSediment	pollen		6800			Long et al. (2019)
BlacktailPond.Krause.2013	1.0.6	44.9561	-110.601	LakeSediment	pollen	9200				Gennett (1977); Herzschuh et al. (2023); T. R. Krause and Whitlock (2013)
RainbowLakeBeartooths.Shuman.2016	1.0.8	44.936	-109.5	LakeSediment	lake level			2800, 4000, 4200, 7400	6000, 6600, 8400	Bryan N. Shuman and Serravezza (2017); Liefert and Shuman (2020)
BeaverLake.Calcote.2003	1.0.7	44.9196	-88.1569	LakeSediment	pollen					Calcote (2003)
MaryLake.Bennett.1992	1.0.3	44.7357	-81.0026	LakeSediment	pollen		1400, 1600			Bennett (1992)
Fangeas.deBeaulieu.2003	1.0.5	44.7161	6.4494	Peat	pollen					J. L. de Beaulieu et al. (2003)
PolevaCave.Constantin.2007	1.0.9	44.7144	21.747	Speleothem	d18O, d13C	3000, 5200	4200			Constantin et al. (2007)
LacduLauzon.Argant.2000	1.0.7	44.6753	5.7933	LakeSediment	pollen		3600			Argant and Argant (2000)
DuncanLake.Shuman.2016	1.0.8	44.648	-107.446	LakeSediment	lake level			3600, 5400, 7800, 8400, 9600, 10400	6800, 11000, 11600	Bryan N. Shuman and Serravezza (2017); Liefert and Shuman (2020)
SharkeyLake.Camill.2003	1.0.7	44.5924	-93.4132	LakeSediment	pollen					Camill et al. (2003a)
Sharkey.Shuman.2016	1.0.4	44.59	-93.41	LakeSediment	pollen	2400				Camill et al. (2003a); Camill et al. (2003b)
MD01_2412.Harada.2006	1.0.10	44.5275	145.004	MarineSediment	alkenone	2600	3200, 3400			Harada et al. (2006); Sakamoto et al. (2006)
HighLake.Shuman.2016	1.0.7	44.52	-76.6	LakeSediment	pollen	2200, 3200	600, 6600, 10400			Bryan N. Shuman and Marsicek (2016); Janice L. Fuller (2016); Janice L. Fuller (1998)
HighLake.Fuller.1995	1.0.7	44.5167	-76.6	LakeSediment	pollen	3800, 4000, 7000, 8000	6400, 6600		7800	Janice L. Fuller (1997); J. L. Fuller (1995)
TourbiereduPeschio.EPD	1.1.6	44.45	3.6	Peat	pollen		2000	2000	1400, 1600	J. Marsicek et al. (2018)
TourbieredesNarsesMortes.Pulido.2006	1.0.4	44.4333	3.6	Peat	pollen					J. L. de Beaulieu (1974); Herzschuh et al. (2023)
VallondeProvence.deBeaulieu.1977	1.0.7	44.3911	6.4042	Peat	pollen	11400				J. L. de Beaulieu (1977)
KnobHillPond.Oswald.2018	1.0.7	44.3603	-72.373	LakeSediment	pollen		1200, 6000			W. Wyatt Oswald et al. (2018)
GooseBayMarsh.Rippke.2010	1.0.7	44.3511	-75.8704	Peat	pollen		1200, 1400			Rippke, Distler, and Farrell (2010)
Huashuwozi.Zhang.2006	1.0.3	44.31	89.1433	TerrestrialSediment	pollen	1000	1800		1000	Yun Zhang et al. (2006)
BighornBasin.Shuman.2012	1.0.10	44.285	-108.635	LakeSediment	pollen	5600, 7600	3800, 8800, 11400			Kelly et al. (2012a); Kelly et al. (2012b)
KimblePond.Camill.2003	1.0.5	44.2189	-93.8401	LakeSediment	pollen		7800, 8000		5400, 8200	Camill et al. (2003a)
MaraisdeKeswick.Larouche.1986	1.0.8	44.2	-79.51	LakeSediment	pollen	2800		3400, 3600		Dinel et al. (1986b); J. Marsicek et al. (2018); Dinel et al. (1986a)
RiceLake.Yu.1994	1.0.3	44.1991	-78.1423	LakeSediment	pollen				9200	Z. Yu and McAndrews (1994)
MaraisdeKeswick.Dinel.1986	1.0.7	44.1958	-79.5128	LakeSediment	pollen	3800	3400	3200		Dinel et al. (1986b); Dinel et al. (1986a)
LagoPratignano.Watson.1996	1.0.3	44.1738	10.818	Peat	pollen	3600	2800, 3000	2800, 3000		C. S. Watson (1996)
Ospitale.Watson.1996Legacy	1.0.7	44.1556	10.78	Peat	pollen		1000			C. S. Watson (1996)
LagodelGreppo.Vescovi.2010	1.0.5	44.1199	10.6738	LakeSediment	pollen	7400, 7600, 8400			10400	Elisa Vescovi et al. (2010)
LacdesGrenouilles.Finsinger.2020	1.0.7	44.0983	7.4836	LakeSediment	pollen		5000			Finsinger et al. (2020)
RenellaCave.Drysdale.2006	1.0.8	44.095	10.1836	Speleothem	d13C, d18O			4400	1600, 4000, 5800	Drysdale et al. (2006); G. Zanchetta et al. (2016); Bini et al. (2019a); Bini et al. (2019b)
BucadellaRenella.Drysdale.2006	1.0.12	44.08	10.21	Speleothem	d18O			2400, 4400		Drysdale et al. (2006)
IsleauHautNorthHollow.Schauffler.1998	1.0.3	44.0651	-68.6354	LakeSediment	pollen		600			Schauffler (1998)
CC27.Isola.2019	1.0.2	44.03	10.3	Speleothem	d13C, d18O				4400	Isola et al. (2019a); Isola et al. (2019b)
Corchia.Regattieri.2014	1.0.17	43.98	10.22	Speleothem	multiproxy			3600, 5800, 7400, 10000, 11400	1000, 2000, 3200, 4200	REGATTIERI et al. (2014); Bini et al. (2019a); G. Zanchetta et al. (2007); Regattieri et al. (2014)
OCE326_GGC30.Sachs.2007	1.0.10	43.8853	-62.7953	MarineSediment	alkenone		4200, 4400, 12000			Sachs (2007)
PathLake.Neil.2014Legacy	1.0.5	43.872	-64.9288	LakeSediment	pollen	3800, 4000			3000	Neil, Gajewski, and Betts (2014)
DongdaohaiziB.Yan.2004	1.0.3	43.8005	89.1333	LakeSediment	pollen	2000, 2200	1600, 2600, 3800		2200, 4400	S. Yan et al. (2004)
EmrickLake.Spigel.2006	1.0.5	43.8002	-89.5943	LakeSediment	pollen				1800	Spigel (2006)
Biot.NicolPichard.1998	1.0.5	43.8	7.1	FluvialSediment	pollen		9600			Nicol-Pichard and Dubar (1998)
FoxLake.Commerford.2016	1.0.3	43.6774	-94.6981	LakeSediment	pollen					Commerford et al. (2015)
PP10-07.Mary.2016	1.0.6	43.677	-2.228	MarineSediment	foraminifera	2000, 2200, 6200, 6400, 8600, 8800	1400, 4600, 8000, 8200			Mary et al. (2017)
Balikun.Chen.2008	1.0.9	43.667	93	LakeSediment	pollen			1400, 2200, 5400, 7000	2400, 4200	Tao et al. (2010)
HumberPond7.author.1111	1.0.4	43.65	-79.5	LakeSediment	pollen	1800	800	1800		Herzschuh et al. (2023)
Grenadier.McAndrews.1988	1.0.8	43.64	-79.47	LakeSediment	pollen	2200, 3000, 3200	3200, 3400, 3800, 4000		2000, 3200	FrancineM. G. McCarthy and McAndrews (1988); J. Marsicek et al. (2018)
GrenadierPond.McCarthy.1986	1.0.5	43.64	-79.47	LakeSediment	pollen	3000, 3200	600, 800, 1800	3200	1800, 2000	F. M. G. McCarthy (1986)
HumberPond3.Weninger.1989	1.0.7	43.64	-79.48	LakeSediment	pollen					Weninger and McAndrews (1989)
Minden.Booth.2012	1.0.10	43.61	-82.83	Peat	amoeba			800	2600	Booth, Jackson, et al. (2012)
MindenBog.Booth.2003	1.0.3	43.6037	-82.8639	Peat	pollen	2600		600		Booth and Jackson (2003)
TourbieredeGatimort.Pulido.2006	1.0.3	43.5753	2.7856	Peat	pollen					Pulido (2006)
Embouchac.Puertas.1997	1.0.7	43.5664	3.9167	LakeSediment	pollen	2800, 4400, 6600, 8400		4800	2800, 6600, 6800, 8400	Puertas (1997)
Lions.Sabatier.2012	1.0.9	43.5078	3.8708	MarineSediment	NA			6800	2400, 6000, 7200	Sabatier et al. (2012)
OCE326_GGC26.Keigwin.2005	1.0.11	43.4833	-54.8664	MarineSediment	d18O, alkenone	2400, 3600, 3800, 4200, 4400, 6400, 6600, 7600, 7800	4800, 6600, 8800, 10200			Sachs (2007); Keigwin et al. (2005)
LakeoftheWoodsWyoming.Shuman.2010	1.0.8	43.48	-109.89	LakeSediment	lake level			4600, 11200	1000, 1200, 2200, 2400, 3400, 5800, 9200, 10200, 10400, 11600	Pribyl and Shuman (2014); Liefert and Shuman (2020)
Pedrido.Stefanini.2008	1.0.5	43.4515	-7.0625	Peat	pollen	1000	4600			Stefanini (2008)
DevilsLake.Shuman.2016	1.0.7	43.42	-89.73	LakeSediment	pollen		1000, 9600, 9800			Bryan N. Shuman and Marsicek (2016); R. G. Baker et al. (1992a); R. G. Baker et al. (1992b)
LaMolinamire.LopezMerino.2011	1.0.5	43.3811	-6.3272	Peat	pollen	3000, 3200, 4000	1600, 1800, 2000		1200, 4000	Lourdes Lopez-Merino and Lopez-Saez (2011)
WestOkobojiLake.vanZant.1979	1.0.7	43.3333	-95.2	LakeSediment	pollen					Van Zant (1979a); Van Zant (1979b)
Okoboji.Shuman.2016	1.0.7	43.33	-95.2	LakeSediment	pollen	4200, 6200, 8200	9200			Bryan N. Shuman and Marsicek (2016); Van Zant (1979a); Van Zant (1979b); Van Zant (1979c)
WestOkoboji.VanZant.1979	1.0.9	43.33	-95.2	LakeSediment	pollen					Van Zant (1979a); J. Marsicek et al. (2018); Van Zant (1979b)
CuevadeAsiul.Smith.2016	1.0.9	43.32	-3.59	Speleothem	d18O			800, 11000	1400, 1600, 10600, 10800	Smith et al. (2016)
ElSoplaocave.Rossi.2018	1.0.11	43.2962	-4.3937	Speleothem	d18O	12000		8600		Rossi et al. (2018)
CootesParadiseMarsh.Finkelstein.2005	1.0.3	43.2765	-79.9075	Peat	pollen					Finkelstein, Peros, and Davis (2005)
SpireaWetland.Bunting.1999	1.0.3	43.2619	-80.2592	Peat	pollen	8000, 10200		8000, 10400, 10600	9000	Bunting and Warner (1999)
Hams.Shuman.2016	1.0.7	43.24	-80.41	LakeSediment	pollen	600, 2000, 3200, 6000	6400, 10000			Bryan N. Shuman and Marsicek (2016); Bennett (1986a); Bennett (1986b)
DecoyLake.Szeicz.1991	1.0.3	43.2333	-80.3667	LakeSediment	pollen		9000, 10000, 10200, 11200	9200	10000, 10200	Szeicz and MacDonald (1991)
Sibista.Kvavadze.1989	1.0.3	43.2333	41.4306	FluvialSediment	pollen	800, 1000	800		1000	Kvavadze and Rukhadze (1989)
Sibista.EPD	1.1.6	43.23	41.43	LakeSediment	pollen		600, 800			J. Marsicek et al. (2018)
LakeBeloslav.Bozilova.1994	1.0.3	43.1902	27.6758	LakeSediment	pollen	11600				Elissaveta Bozilova and Beug (1994)
PuertodeLosTornos.Penalba.1989Legacy	1.0.3	43.15	-3.4333	Peat	pollen	600				Penalba (1989)
Saldropo.Penalba.1989	1.0.3	43.05	-2.7167	Peat	pollen	1400		1000		Penalba (1989)
PuertodeBelate.Penalba.1989	1.0.3	43.0333	-2.05	Peat	pollen		7400			Penalba (1989)
Colfiorito.Brugiapaglia.1995	1.0.5	43.0197	12.8757	Peat	pollen	1600				Brugiapaglia and De Beaulieu (1995)
LagoDellAccesa.Finsinger.2010	1.0.9	42.9888	10.8972	LakeSediment	pollen	8200	5200, 6400, 11000	5200, 6400, 7400, 9600, 10200, 10400	6800, 8200	Finsinger, Colombaroli, De Beaulieu, Valsecchi, Vanniere, Vescovi, Chapron, Lotter, Magny, and Tinne (2010); Finsinger, Colombaroli, De Beaulieu, Valsecchi, Vanniere, Vescovi, Chapron, Lotter, Magny, and Tinner (2010)
LagodellAccesa.DrescherSchneider.2007	1.0.5	42.9875	10.8924	LakeSediment	pollen	8000, 9200				Drescher-Schneider et al. (2007)
Kesangcave.Cheng.2016	1.0.12	42.87	81.75	Speleothem	d18O, d13C			600, 4600	8000	Hai Cheng, Spötl, et al. (2016); H. Cheng et al. (2012); Y. Cai et al. (2017)
Karakol.Beer.2008	1.0.3	42.8389	77.3925	LakeSediment	pollen					Beer and Tinner (2008)
KaiteCobreMayor.MartinChivelet.2011	1.0.9	42.7918	-3.8496	Speleothem	d13C	3000	3400			Mart-Chivelet et al. (2011)
LimaBog.Baker.1992	1.0.3	42.7889	-88.8432	Peat	pollen	7600, 9600				R. G. Baker et al. (1992a)
LittlePondRoyalston.Marsicek.2013	1.0.8	42.68	-72.19	LakeSediment	pollen	1400, 2000, 4600	600, 5000, 6400, 6600, 7400, 7600, 8200, 10200	3000, 3200, 7000, 10200	4600, 5600	J. P. Marsicek et al. (2013a); W. W. Oswald et al. (2007)
BerryPond.Oswald.2018	1.0.8	42.6201	-71.0868	LakeSediment	pollen	1800				Whitehead (1979); Herzschuh et al. (2023)
CovadaArcoia.Railsback.2011	1.0.12	42.61	-7.09	Speleothem	d18O, d13C					Railsback et al. (2011)
GreenPond.Fuller.1998	1.0.3	42.5671	-72.5108	LakeSediment	pollen		600, 1800			Janice L. Fuller et al. (1998)
Balukcave.Liu.2019	1.0.16	42.433	84.733	Speleothem	d18O			5600	5200	Xiaokang Liu et al. (2019)
LilyPond.Foster.2002	1.0.3	42.4179	-72.3469	LakeSediment	pollen	1800, 2000	1400, 1600, 3000	2000	1400, 1600, 2800, 3000	D. R. Foster et al. (2002)
JinchueanBog.Yu.2013	1.0.11	42.33	126.37	Peat	d18O					Hong et al. (2000c); Hong et al. (2000a); Hong et al. (2001b); S.-Y. Yu (2013); Hong et al. (2000b); Hong et al. (2001a)
ArkutinoLake.Bozilova.1992	1.0.5	42.3298	27.7245	LakeSediment	pollen					Elissaveta Bozilova and Beu (1992)
SihailongwanMaar.Stebich.2015	1.0.15	42.28	126.6	LakeSediment	pollen	7800, 8000, 11000	11400		1200, 4800, 7800, 11400	Martina Stebich et al. (2015)
Yakumo.Leipe.2013	1.0.16	42.28	140.26	Peat	pollen			3600	3600	Leipe et al. (2013)
CrystalLake.Gonzales.2009	1.0.6	42.234	-88.357	LakeSediment	pollen		7800			Umbanhowar (2004); Herzschuh et al. (2023); Gonzales and Grimm (2009)
Shkodra.Zanchetta.2012	1.0.11	42.17	19.32	LakeSediment	d18O				1800, 3400, 4000	Giovanni Zanchetta et al. (2012); Bini et al. (2019a); Bini et al. (2019b); Bini et al. (2019c)
SwanLake.Schmieder.2011	1.0.14	42.16	-99.03	LakeSediment	grain size, diatom			800, 1000, 4000, 4200, 5200, 7400	1600, 6400	Schmieder et al. (2011)
DavisLake.Barnosky.1981	1.0.7	42.14	-73.41	LakeSediment	pollen					Barnosky (1981); J. Marsicek et al. (2018)
DavisPond.Newby.2011	1.0.8	42.14	-73.41	LakeSediment	lake level			4400, 5800	1400, 2800, 8200, 11000	Newby et al. (2011); Liefert and Shuman (2020)
Oregoncavesnationalmonument.Ersek.2012	1.0.11	42.0981	-123.407	Speleothem	d18O, d13C	1400	7000	3000, 3200, 4600, 7000		Ersek et al. (2012)
Minnetonkacave.Lundeen.2013	1.0.10	42.0875	-111.519	Speleothem	d18O, d13C	5800, 6600	7000		6200	Lundeen et al. (2013)
BloodPond.Oswald.2018	1.0.7	42.0802	-71.9611	LakeSediment	pollen				10000	W. Wyatt Oswald et al. (2018)
BloodPond.Marsicek.2013	1.0.9	42.08	-71.96	LakeSediment	pollen	9000, 9800	1800, 5200, 7000	6400, 8600	3000, 4200	J. P. Marsicek et al. (2013a)
SuhoezeroII.Bozilova.1979	1.0.3	42.0652	23.56	LakeSediment	pollen	4000	3600		4000	E. Bozilova and Smith (1979)
LS06MIBO	1.0.12	42.0155	87.0755	LakeSediment	d18O			600	3800	Mischke and Wünnemann (2006)
Bosten.Chen.2008	1.0.11	42	87.02	LakeSediment	multiproxy			2000, 3200, 8400	5000, 8600	F. Chen et al. (2008)
RoundPond.Parshall.2002	1.0.3	41.9708	-70.0103	LakeSediment	pollen	1600	1200			Parshall and Foster (2002)
Duck_Pond.Marsicek.2013	1.0.9	41.933	-70.001	LakeSediment	pollen			1400, 5200, 7200		J. P. Marsicek et al. (2013a); Winkler (1985a); Winkler (1985b)
Bakaly.Beer.2008	1.0.7	41.8673	71.9601	LakeSediment	pollen	1000, 4800, 5000, 5400			3600, 5000	Beer et al. (2008)
Ispani2.deKlerk.2009	1.0.3	41.8623	41.802	Peat	pollen				1200, 1400	Pim de Klerk et al. (2009)
NewLong.Newby.2014	1.0.10	41.833	-70.67	LakeSediment	lake level, stratigraphy			1600, 5400, 8000, 10000	7600	Newby et al. (2014a); Newby et al. (2014b)
Mohawk_Pond.Marsicek.2013	1.0.10	41.817	-73.283	LakeSediment	pollen			3400, 5000, 8200	1800, 3200, 6800, 8600, 9600	J. P. Marsicek et al. (2013a)
TubilladelLago.MoralesMolino.2017	1.0.5	41.8083	-3.5725	Peat	pollen	1800, 2000	1400, 4200, 4400, 6400	3200, 4400		Morales-Molino et al. (2016)
Juyanze.Chen.2008	1.0.9	41.8	101.8	LakeSediment	pollen			1800, 2800, 4000, 8000, 9800	1600, 5800, 7000, 8200, 9600	F. Chen et al. (2008)
Sonk11D.Lauterbach.2014	1.0.12	41.7939	75.1961	LakeSediment	dD			3600, 5000, 5200	4000	Lauterbach et al. (2014)
SpicerLake.Wang.2016	1.0.7	41.7574	-86.5221	LakeSediment	pollen		5800, 6000, 10200			Yue Wang et al. (2015a); Yue Wang et al. (2015b)
Deep.Shuman.2016	1.0.5	41.74	-69.99	LakeSediment	pollen	7800	2200, 4800, 5000, 6800			Bryan N. Shuman and Marsicek (2016); J. P. Marsicek et al. (2013a); J. P. Marsicek et al. (2013b)
DeepPond.Parshall.2002	1.0.5	41.7391	-69.9921	LakeSediment	pollen		600			Parshall and Foster (2002)
Didachara.Connor.2018	1.0.5	41.6839	42.4969	Peat	pollen			600		Connor et al. (2017)
LakeBayanchagan.Jiang.2010	1.0.10	41.6328	115.225	LakeSediment	pollen				10800	JIANG et al. (2009); W. Y. Jiang et al. (2010)
Deep.Marsicek.2013	1.0.13	41.6243	-70.5778	LakeSediment	lake level, stratigraphy, pollen			3000, 5200, 7800	1200, 1400, 2000, 7600, 8200	J. P. Marsicek et al. (2013a)
FreshPond.Parshall.2002	1.0.4	41.5941	-70.5328	LakeSediment	pollen					Dunwiddie (1990); Herzschuh et al. (2023); Parshall and Foster (2002)
DeepPondFalmouth.Marsicek.2013	1.0.8	41.5641	-70.6359	LakeSediment	lake level			1800, 3000, 3200, 4400, 5800, 7600, 8600	1200, 4000, 4800, 6800, 8000, 11400	J. P. Marsicek et al. (2013a); Liefert and Shuman (2020)
DeepFalmouthPond.Oswald.2018	1.0.7	41.564	-70.6357	LakeSediment	pollen			5200		W. Wyatt Oswald et al. (2018)
GS18.Leroy.2014	1.0.3	41.5481	51.1011	MarineSediment	pollen				3000	Suzanne A. G. Leroy et al. (2014)
GeoB7622-2.Lamy.2006	1.0.10	41.535	31.1667	MarineSediment	grain size			1800, 3400, 4200	2200	Lamy et al. (2006)
LongLake.Carter.2017	1.0.7	41.4998	-106.368	LakeSediment	pollen	2400	4200			Carter et al. (2017a); Carter et al. (2017b)
OgaromtocLake.Crawford.2012	1.0.3	41.4861	-123.541	LakeSediment	pollen					Crawford (2012)
BlaneysPond.Oswald.2018	1.0.5	41.472	-70.7657	LakeSediment	pollen		600			W. Wyatt Oswald et al. (2018)
GeoB7625-2.Lamy.2006	1.0.10	41.445	31.0667	MarineSediment	grain size			1800, 5200	5600	Lamy et al. (2006)
LittleWindyHillPond.Minckley.2014	1.0.5	41.4333	-106.337	LakeSediment	pollen					Minckley (2014)
LittleWindyHillPond.Pribyl.2014	1.0.8	41.43	-106.34	LakeSediment	lake level			4800, 7200, 10600	2200, 7600, 8800, 10800	Pribyl and Shuman (2014); Liefert and Shuman (2020)
SutherlandPond.MaenzaGmelch.1997	1.0.5	41.3914	-74.0378	LakeSediment	pollen	600, 4600, 6600	600	600	1600, 5600	Maenza-Gmelch (1997a)
Sutherland.Shuman.2016	1.0.5	41.39	-74.2	LakeSediment	pollen	2400, 2600, 4600, 4800	5600			Bryan N. Shuman and Marsicek (2016); Maenza-Gmelch (1997a); Maenza-Gmelch (1997b)
Highway130Lake.Leifert. 2022	1.0.4	41.3514	-106.264	LakeSediment	d18O, d13C			1600, 1800, 2000, 2200, 2400, 3200, 5600, 5800, 7200, 8800, 9000, 10200, 10400	1800, 4000, 5200, 5400, 6600, 7600	Liefert and Shuman (2022a); Liefert and Shuman (2022b)
BlackPond.Oswald.2018	1.0.6	41.3279	-70.7927	LakeSediment	pollen		800			Cridlebaugh (1984); Herzschuh et al. (2023); W. Wyatt Oswald et al. (2018)
No_Bottom_Pond.Marsicek.2013	1.0.12	41.285	-70.114	LakeSediment	pollen			3800, 8800		J. P. Marsicek et al. (2013a)
SprucePond.Shuman.2016	1.0.5	41.24	-74.2	LakeSediment	pollen	8200				Bryan N. Shuman and Marsicek (2016); Maenza-Gmelch (1997a); Maenza-Gmelch (1997b)
SprucePond.MaenzaGmelch.1997	1.0.7	41.2369	-74.1833	LakeSediment	pollen	8600	10000, 10200			Maenza-Gmelch (1997a)
Rogers.Marsicek.2013	1.0.11	41.21	-72.17	LakeSediment	pollen			3400, 3600, 4600, 6000, 6800, 9000, 10000	1400, 2400, 3800, 10400	J. P. Marsicek et al. (2013a)
TriangleLakeBog.Jensen.2021	1.0.3	41.1191	-81.2613	LakeSediment	pollen					Jensen et al. (2020)
Xijianhaizi.Dong.2022	1.0.5	41.08	112.654	LakeSediment	d13C				7000, 8000, 10800, 11000	H. Dong et al. (2022)
TannersvilleBog.Cai.2011	1.0.6	41.0389	-75.2638	Peat	pollen	1200	1200		1200	S. Cai and Yu (2011); Herzschuh et al. (2023); Watts (1979)
Ohrid.Lacey.2015	1.0.7	41.034	20.724	LakeSediment	d18O			1600, 1800, 4600, 6600	2600, 3400, 3600, 7200, 7400, 7600	Lacey et al. (2014)
SaladaPequena.EPD	1.1.6	41.03	-0.22	LakeSediment	pollen		2800			J. Marsicek et al. (2018)
KT05_7_PC_02.Kawahata.2009	1.0.13	41	140.767	MarineSediment	bulk sediment, alkenone					Kawahata et al. (2009)
MutsuBay.Kawahata.2019	1.0.2	41	140.767	MarineSediment	alkenone					Kawahata (2019b); Kawahata (2019a)
WhiteLake.Yu.2007	1.0.3	40.9997	-74.9135	LakeSediment	pollen		11800			Z. Yu (2007)
UpperBigCreekLake.Shuman.2015	1.0.8	40.91	-106.62	LakeSediment	lake level			2200, 3600, 5000, 7400	2600, 6000, 10200, 11400	Bryan N. Shuman, Pribyl, and Buettner (2015); Liefert and Shuman (2020)
TN062-0550.Barron.2018	1.0.16	40.8656	-124.573	MarineSediment	pollen, diatom, BSi, d13C, d15N			5200, 5400	2200, 5200	Barron et al. (2018a); Addison et al. (2018); Barron et al. (2018b)
ArroyodelasCarcavas.MoralesMolino.2017	1.0.3	40.8419	-4.0314	Other	pollen					Morales-Molino et al. (2017)
Molinos.Moreno.2017	1.0.11	40.7925	0.4492	Speleothem	calcite, Mg/Ca				5200, 5400, 7000	Moreno et al. (2017)
Molinoscave.Moreno.2017	1.0.11	40.7925	-0.4492	Speleothem	d13C			9800	5200, 7200	Moreno et al. (2017); Muñoz et al. (2015b); Muñoz et al. (2015a)
GoldCreekLake.Calder.2016	1.0.3	40.7818	-106.679	LakeSediment	pollen	1000				Calder (2016)
LakeMaliq.Bordon.2009	1.0.5	40.7667	20.7833	LakeSediment	pollen					Bordon et al. (2009)
Ejulve.Moreno.2017	1.0.11	40.7586	0.5856	Speleothem	calcite				3600, 3800, 5000, 5200, 5400	Moreno et al. (2017)
Chatsworth.Shuman.2016	1.0.5	40.68	-88.34	Peat	pollen	6200	1400, 3800, 5000, 9600			Bryan N. Shuman and Marsicek (2016); King (1981a); King (1981b)
BonnettLake.Fastovich.2020	1.0.3	40.6667	-82.1372	LakeSediment	pollen					Fastovich et al. (2020)
CAHUM558PilotRidge.Hildebrandt.1983	1.0.5	40.6617	-123.669	Peat	pollen					W. R. Hildebrandt and Hayes (1983)
SkalaMarioncave.Psomiadis.2018	1.0.11	40.6387	24.5144	Speleothem	d18O			2800		Psomiadis et al. (2018)
TiagoLake.Jimenez-Moreno.2011	1.0.10	40.5803	-106.613	LakeSediment	pollen	1800, 2000, 5600, 6000, 6200, 7200, 9200, 9400, 10400, 11200		3200, 4400, 5200, 8600, 8800, 9600, 11200, 11400		Jimenez-Moreno et al. (2010)
LakeOrestias.Kouli.2010	1.0.6	40.5519	21.3222	LakeSediment	pollen		800			Bottema (1974); Herzschuh et al. (2023); Kouli and Dermitzakis (2010)
ElMaillomire.MoralesMolino.2013	1.0.7	40.5467	-6.2097	Peat	pollen		1000, 1200, 7800			Morales-Molino et al. (2013)
SummitLake.Calder.2016	1.0.3	40.5455	-106.682	LakeSediment	pollen	1400, 2400				Calder (2016)
HiddenLake.Calder.2016	1.0.3	40.5047	-106.608	LakeSediment	pollen		800			Calder (2016)
HiddenLake.Shuman.2009	1.0.9	40.5	-106.61	LakeSediment	lake level			4000	1200, 2600, 3200	B. Shuman et al. (2009); Liefert and Shuman (2020)
SaCurcurica.Beffa.2016	1.0.7	40.4555	9.7875	LakeSediment	pollen	5400				Beffa et al. (2015a); Beffa et al. (2015b)
PC6.Minoshima.2007	1.0.10	40.4	143.5	MarineSediment	alkenone	2200	5000			Minoshima, Kawahata, and Ikehara (2007)
Uluu-Toocave.Wolff.2017	1.0.12	40.4	72.35	Speleothem	d18O, d13C			1800, 3200, 4000	1200, 3600	Wolff et al. (2016)
TalismanCave.Tan.2021	1.0.11	40.39	72.35	Speleothem	multiproxy, d18O, d13C, Sr/Ca			3800, 5000, 6200, 6400		Tan et al. (2021)
CharcodaCandieira.VanderKnaap.1984	1.0.7	40.3417	-7.5764	LakeSediment	pollen	4800, 5000, 11600	3600, 3800	3600, 3800	2200, 2800, 7200, 7400, 10000, 11600	Van der Knaap and van Leeuwen (1994)
PenaNegra.AbelSchaad.2013	1.0.3	40.3347	-5.7922	Peat	pollen			1000	1000	Abel-Schaad and Lopez-Saez (2012)
ChickareeLake.Dunnette.2014	1.0.5	40.3341	-105.841	LakeSediment	pollen	1800				Dunnette et al. (2014b); Dunnette et al. (2014a)
PuertodeSerranillos.LopezMerino.2009	1.0.3	40.3072	-4.9342	Peat	pollen					L. Lopez-Merino et al. (2009)
SchellingsBog.Barron.2004	1.0.8	40.28	-123.36	LakeSediment	pollen			1400, 3000	1800	Barron et al. (2018a); Barron et al. (2018b)
Lanzahita.LopezSaez.2010	1.0.3	40.2233	-4.9368	Peat	pollen	1800	1400		1600, 1800	Lopez-Saez et al. (2009)
StotzelLeisSite.Watson.2018	1.0.4	40.2167	-84.6894	Peat	pollen				10000	Shane (1976); Herzschuh et al. (2023); B. I. Watson et al. (2018)
Litochoro.Athanasiadis.1975	1.0.5	40.1389	22.5461	Peat	pollen		1400		1800	Athanasiadis (1975)
Yanahaizi.Chen.2003	1.0.7	40.1	108.45	LakeSediment	TOC			1400, 6400, 7200		C.-T. A. Chen et al. (2003)
PyramidLake.Benson.2001	1.0.12	40.072	-119.584	LakeSediment	d18O			6800		Benson et al. (2002)
Rezinamarsh.Willis.1992	1.0.5	39.9878	20.7756	Peat	pollen	3400		2400, 2600		WILLIS (1992)
Kichikol.Beer.2007	1.0.7	39.9877	73.5519	LakeSediment	pollen	3400, 4000, 4200, 4800	4800	4200, 4800		Beer, Heiri, and Tinner (2007)
Algendar.Yll.1995	1.0.5	39.9406	3.9586	Other	pollen	4800, 7000, 7200	7000	8400		E. I. Yll et al. (1995b)
CalaGaldana.Yll.1995	1.0.3	39.9369	3.965	Other	pollen	7800	7600			E. I. Yll et al. (1995a)
CalanPorter.Yll.1997	1.0.5	39.8706	4.1314	Other	pollen	6600	5600, 6200		5600, 5800	Errikarta-Imanol Yll et al. (1997)
DP30PC.Goudeau.2014	1.0.9	39.8345	17.8008	MarineSediment	Ca/Ti			2400, 3600	1200, 1800, 7600	Goudeau et al. (2014b); Goudeau et al. (2014a)
AlbuferaAlcudia.Burjachs.1994	1.0.3	39.7928	3.1192	Peat	pollen					Burjachs et al. (1994)
BisonLake.Anderson.2011	1.0.7	39.76	-107.35	LakeSediment	d18O			800, 3200, 3400	8800	L. Anderson (2011b); L. Anderson (2011a)
StagesPond.Snyder.1991	1.0.7	39.6681	-82.9375	LakeSediment	pollen	1200	600			Snyder, Shane, and Kapp (1991)
YellowLake.Anderson.2012	1.0.8	39.652	-107.345	LakeSediment	d18O			3200	800, 3400, 4600, 5400	L. Anderson (2012)
Dongganchi.Zhang.1997	1.0.3	39.5333	115.783	FluvialSediment	pollen		11000	11800		J. H. Zhang, Kong, and Du (1997)
BuracaGloriosa.Denniston.2017	1.0.12	39.5333	-8.7833	Speleothem	d18O, d13C					Rhawn F. Denniston et al. (2018)
JingboLake.Li.2011	1.0.9	39.5	109.5	LakeSediment	pollen	1200, 2000, 3600, 4600, 4800, 7600, 8800	1400, 2800, 3000, 4200, 8200	600, 800, 2600, 3600	3600, 9000	C. Li, Wu, and Hou (2011)
KiteLake.JimenezMoreno.2012	1.0.12	39.3295	-106.13	LakeSediment	pollen	1000, 1200, 2800, 3000, 4200	2800, 3000	1600, 1800, 2800, 4200		Jimenez-Moreno and Anderson (2012)
BaaharNuurLake.Huang.2009	1.0.10	39.3167	109.267	LakeSediment	pollen	2000		2600		C. Q. Huang et al. (2009)
EmeraldLakeLeadville.Shuman.2014	1.0.8	39.151	-106.406	LakeSediment	lake level				1800, 4000, 6000	B. N. Shuman et al. (2014); Liefert and Shuman (2020)
Zhuyeze.Chen.2006	1.1.10	39.011	103.34	LakeSediment	pollen			800, 2200, 2400, 3600, 3800, 4000, 5600, 6000, 7600, 9000, 10200	1200	F.-H. Chen et al. (2006)
LehmanCaves.Steponaitis.2015	1.0.12	39.01	-114.22	Speleothem	d13C, Mg/Ca					Steponaitis et al. (2015)
Lehmancaves.Lachniet.2014	1.0.10	39.01	-114.22	Speleothem	d13C			4800, 5800, 7400, 8400	10000	Lachniet et al. (2014); Shakun et al. (2011b); Steponaitis et al. (2015); Shakun et al. (2011a)
StellaLake.Reinemann.2009	1.0.10	39.005	-114.32	LakeSediment	chironomid	5400	1800			Reinemann et al. (2009)
ChesapeakeBayRhodeRiver.Baucom.2000	1.0.3	38.8864	-76.3947	MarineSediment	pollen	800		600, 800		Baucom et al. (2000)
ChesapeakeBayMD992209.Willard.2005	1.0.7	38.8861	-76.3944	MarineSediment	pollen	600, 800	1000			Willard et al. (2005)
LakeVoulkaria.Jahns.2005	1.0.7	38.8667	20.8333	LakeSediment	pollen		1000, 1200	5400	2600	Susanne Jahns (2004a); Susanne Jahns (2004b)
MirrorLake.DelPriore.2007	1.0.3	38.7432	-106.432	LakeSediment	pollen					Priore (2007)
D13882.Tierney	1.0.9	38.6345	-9.4542	MarineSediment	alkenone	1000, 11400	11600			Rodrigues et al. (2010)
O2kLR-Tagusmudpatc.Abrantes.2005	1.0.11	38.556	-9.3498	MarineSediment	alkenone					Abrantes et al. (2005); McGregor et al. (2015a); McGregor et al. (2015b)
Gonghai.Ding.2017	1.0.13	38.54	112.14	LakeSediment	pollen			800, 5400, 9600, 9800	7400, 7600	Ding, Xu, and Tarasov (2017)
ChesapeakeBayMD992208.Willard.2005	1.0.3	38.5372	-76.4864	MarineSediment	pollen		1200, 2200			Willard et al. (2005)
LakeHazar.On.2017	1.0.4	38.4778	39.3369	LakeSediment	Ca		1800, 2000, 3400, 7200	4200, 4400, 5200, 6000, 7000	2600, 2800, 8200	Ön et al. (2018a); Ön et al. (2018b)
Nanwangzhuang.Guo.1999	1.0.3	38.45	114.917	FluvialSediment	pollen			1000		Guo et al. (1999)
LakeVan.Chen.2008	1.0.11	38.4	43.2	LakeSediment	multiproxy			3200, 10200	3000	F. Chen et al. (2008)
Tonnelnayacave.Cheng.2016	1.0.18	38.4	67.23	Speleothem	d18O, d13C			3000, 5200, 8800	1000, 4400, 8000, 9200, 11800	Hai Cheng, Spötl, et al. (2016)
KirmanLake.MacDonald.2016	1.0.14	38.34	-119.5	LakeSediment	diatom, charcoal			1200, 1400, 2000, 2800, 3000, 4000, 6800, 7000	600	MacDonald et al. (2016)
Nar.Roberts.2016	1.0.10	38.34	34.4564	LakeSediment	d18O			1400, 2600, 7600, 7800, 9000		Neil Roberts et al. (2016); Dean et al. (2015); M. D. Jones et al. (2006)
LagoaTravessaII.Mateus.1992	1.0.5	38.3044	-8.7725	Peat	pollen					Mateus (1992)
LS14YAHA	1.0.11	38.3	97.58	LakeSediment	d18O			600, 2800	2400, 5200	D. Yan and Wünnemann (2014)
HalaHu.Aichner.2022	1.0.5	38.12	97.24	LakeSediment	dD				800, 1600, 1800, 4000, 4200, 6800	Aichner et al. (2022)
BrownsIsland.MalamudRoam.2004	1.0.3	38.0422	-121.868	Peat	pollen					Malamud-Roam and Lynn Ingram (2004); Malamud-Roam and Ingram (2004)
ChesapeakeBayMD992207.Willard.2005	1.0.5	38.0303	-76.2144	MarineSediment	pollen		7000	4400, 9000, 9200	4400, 8400	Willard et al. (2005)
ChesapeakeBayPotomacRiver.Willard.2003	1.0.3	38.0269	-76.22	FluvialSediment	pollen	1400, 1600			2200, 2400	Willard, Cronin, and Verardo (2003)
ChesapeakeBayPTMC32.Willard.2005	1.0.5	38.0267	-76.2197	MarineSediment	pollen					Willard et al. (2005)
MonoLake.Stine.1990	1.0.6	38.01	-118.98	Shoreline	lake level					STINE (1990); Liefert and Shuman (2020)
GEOFAR_KF16_MgCa.Repschlager.2016	1.0.9	37.999	-31.1283	MarineSediment	Mg/Ca					Repschläger et al. (2017)
Buckeye.Springer.2008	1.0.16	37.976	-80.4	Speleothem	d13C, d18O, Sr/Ca			2200, 5200	4400	Springer et al. (2008)
Limnoncave.Peckover.2019	1.0.12	37.9605	22.1403	Speleothem	d13C			7200, 7800, 8000, 10000, 11600, 11800		Peckover et al. (2019b); Peckover et al. (2019a)
MiddenCluster1.Harbert.2018	1.0.16	37.9049	-110.13	Midden	macrofossils		1200	600, 800		Harbert and Nixon (2018); D. Kaufman et al. (2020)
GorgoTondo.Tinner.2016	1.0.5	37.9013	13.4126	LakeSediment	pollen					Tinner et al. (2016)
UrioQuattrocchi.Bisculm.2012	1.0.5	37.9012	14.3957	LakeSediment	pollen	9200		9200	7000	Bisculm et al. (2012)
GorgoLungo.Tinner.2016	1.0.3	37.901	13.4084	LakeSediment	pollen	1200		1400		Tinner et al. (2016)
Leviathan.Lachniet.2014	1.0.9	37.89	-115.58	Speleothem	d18O, d13C	8000, 10600, 11600	3800, 12000	2600, 5200, 11000	1200	Lachniet et al. (2014)
NevadaPrecip.Hughes.1996	1.0.13	37.8	-115.8	Wood	ring width				600, 800, 1200, 1400, 1600, 1800, 2000, 4200, 4400	Hughes and Graumlich (1996)
SanLuisLake.Yuan.2013	1.0.11	37.675	-105.723	LakeSediment	CaCO3, d13C, d18O			1400, 2800, 3400, 4200, 4400, 6600, 8600, 9200, 9600	800	F. Yuan, Koran, and Valdez (2013)
MorrisPond.Morris.2013	1.0.12	37.6744	-112.775	LakeSediment	pollen			1800, 2600, 2800	6600, 8000	Morris et al. (2013)
LakeAlmalou.Djamali.2009	1.0.3	37.6653	46.6319	Peat	pollen			2000		Djamali et al. (2009)
CascadeFen.Maher.1963	1.0.7	37.65	-107.81	LakeSediment	pollen		600, 1600, 1800	600, 1600, 1800		MAHER (1963); J. Marsicek et al. (2018)
CuevaVictoria.Budsky.2019	1.0.10	37.6322	-0.8215	Speleothem	d18O, d13C		8600, 10400	9800	8800	Budsky et al. (2019b); Budsky et al. (2019a)
DJ6-93SF-6.McGann.2008	1.0.10	37.63	-122.37	MarineSediment	Mg/Ca, d18O	1200	1600			McGann (2008)
GorgoBasso.Tinner.2009	1.0.5	37.6	12.65	LakeSediment	pollen				8800	Tinner et al. (2009)
Delingha.Yang.2021	1.0.11	37.48	97.78	Wood	d18O					B. Yang et al. (2021)
BeefPasture.Petersen.1988	1.0.6	37.4731	-108.16	Peat	pollen			1000, 1200		Petersen (1988)
BeefPasture.Wright.2012	1.0.7	37.4731	-108.16	Peat	pollen					Petersen (1988); Herzschuh et al. (2023); Wright (2012); Herzschuh et al. (2022)
BeefPasture.Petersen.1985	1.0.8	37.47	-108.16	LakeSediment	pollen	1000	1600	800, 1000		Petersen (1985); J. Marsicek et al. (2018)
PearsonsPond.Adam.1975	1.0.4	37.3527	-122.257	LakeSediment	pollen	2600, 2800	600	800		Adam (1975); Herzschuh et al. (2023)
HurlegLake.Zhao.2013	1.0.4	37.28	96.91	LakeSediment	alkenone					C. Zhao et al. (2010)
Baeg-nyongcave.K..2017	1.0.14	37.27	128.58	Speleothem	d18O			3200, 4200, 4400	4400, 4600	Jo et al. (2017)
KocainCave.Jacobson.2021	1.0.5	37.23	30.71	Speleothem	Mg/Ca, Sr/Ca, d13C			1600		Jacobson et al. (2021)
LS07EAGO	1.0.10	37.12	29.6	LakeSediment	d18O		9800		9800	Eastwood et al. (2006); Eastwood et al. (2007)
Golhisar.Eastwood.2007	1.0.11	37.1157	29.5992	LakeSediment	d18O					Eastwood et al. (2006); N. Roberts et al. (2008); Eastwood et al. (2007)
Qinghai.Ji.2005	1.0.7	37.058	100.303	LakeSediment	reflectance			2200, 4800, 7800	600, 800	JI et al. (2005b); JI et al. (2005a)
M40-4-SL78.Emeis.2003	1.0.5	37.036	13.19	MarineSediment	alkenone	600, 800				Emeis and Dawson (2003)
BivierediGela.Colombaroli.2009	1.0.7	37.0188	14.3445	LakeSediment	pollen	1200, 1400	3800, 4000	1400, 3000	1800	Colombaroli et al. (2009)
Padul.Camuera.2022	1.0.8	37.0108	-3.6039	LakeSediment	pollen			800, 11000	800	Camuera et al. (2022)
Fukugaguchicave.Sone.2013	1.0.10	36.9917	137.8	Speleothem	d18O			2200, 3000, 4000, 4200	4400, 8000	Sone et al. (2013)
CH0798GGC19	1.0.11	36.9	-74.6	MarineSediment	alkenone	3000	1800, 9200, 9400, 11000			Sachs (2007)
SanRafael.Yll.1995	1.0.3	36.7736	-2.6014	Other	pollen	10600, 10800	7600		1400, 5200, 10600	E. I. Yll et al. (1995b)
MavriTrypaCave.Finne.2017	1.0.7	36.736	21.7596	Speleothem	d18O			3800	4000	Finne et al. (2017); Bini et al. (2019a)
Qinghai.Liu.2002	1.0.8	36.67	100.58	LakeSediment	pollen	1400, 2200, 2400, 3600, 4600, 6600, 6800, 9800, 10000, 11200	5400, 8400, 9000, 10000, 10200	10600	2200, 2400, 3800, 5600, 5800, 6600, 6800, 10600	LIU (2002); F. Chen et al. (2020)
OwensLake.Benson.2002	1.0.13	36.4367	-117.968	LakeSediment	d18O, inorganic carbon			3400	3000	Benson et al. (2002)
Gueldaman.Ruan.2016	1.0.13	36.4333	4.5667	Speleothem	d18O, d13C			4800	4400	Ruan et al. (2016)
GeoB59012.Kim.2004	1.0.11	36.4	-7.1	MarineSediment	alkenone	6000	7800, 8000, 9200			Kim et al. (2004)
MD99_2341.Eynaud.2009	1.0.9	36.3892	-7.0657	MarineSediment	d18O					Eynaud et al. (2009)
GeoB5901_2.Kim.2004	1.0.5	36.38	-7.0713	MarineSediment	alkenone, sedimentation rate, n-alkane	6000	7000, 7200, 7800, 8000		3600, 3800	Kim et al. (2004); Schirrmacher et al. (2019)
M39008_3.Eynaud.2009	1.0.10	36.38	-7.0717	MarineSediment	alkenone, d18O		10000			Eynaud et al. (2009); Cacho et al. (2001)
161_976.Martrat.2014	1.0.4	36.2054	-4.3127	MarineSediment	alkenone, Mg/Ca, sedimentation rate, n-alkane	6000, 6600	1000, 2400			Martrat et al. (2014); Jimenez-Amat and Zahn (2015); Schirrmacher et al. (2019)
MD952043.Fletcher.2008	1.0.4	36.1433	-2.6211	MarineSediment	pollen	10400		11800		Fletcher and Goñi (2008)
MD95_2043.Cacho.1999	1.0.9	36.1433	-2.6212	MarineSediment	d18O, alkenone, Mg/Ca		10200			Cacho et al. (1999)
DulanLoess.Li.2021	1.0.8	36.1	98.2	TerrestrialSediment	magnetic susceptibility, TOC			5000, 9000	8400, 8600	Y. Li et al. (2021)
ChihuahuenosBog.Anderson.2008	1.0.14	36.0475	-106.51	Peat	pollen					R. S. Anderson et al. (2008); Routson, Erb, and McKay (2022)
MD01_2421.Isono.2009	1.0.9	36.033	141.783	MarineSediment	alkenone, d18O					Isono et al. (2009)
Composit_MD012421,KR0206	1.0.10	36	141.8	MarineSediment	alkenone					Isono et al. (2009)
Piste.Wassenburg.2016	1.0.10	35.86	-5.41	Speleothem	d18O, d13C			3600, 8200, 8400		Wassenburg et al. (2016)
KatalekhorCave.Andrews.2020	1.0.12	35.85	48.16	Speleothem	d18O, d13C			3400, 4400, 6800, 7000	3000, 3200, 3800, 7800, 8000, 8800	J. E. Andrews et al. (2020)
Gol-e-Zard.Carolin.2019	1.0.4	35.84	52	Speleothem	d18O, d13C, Mg/Ca					Carolin (2019)
StewartBog.JimenezMoreno.2008	1.0.10	35.832	-105.722	Peat	pollen	4000, 8800, 9000, 11000, 11200	1000, 3000, 3200, 3600	1000, 3200, 8400, 11200	9400	Jimenez-Moreno, Fawcett, and Anderson (2008)
BlackPond.Cridlebaugh.1984	1.0.3	35.6208	-84.1867	LakeSediment	pollen					Cridlebaugh (1984)
ALKLake.Li.2021	1.0.10	35.57	97.12	LakeSediment	magnetic susceptibility, TOC, grain size, Ti			800, 1000, 1800, 2000, 2200, 3400, 5400, 6600	600, 1200, 1600, 2600, 4800, 5400, 5600, 6000, 6800	Y. Li et al. (2021)
Miryang.Park.2021	1.0.11	35.4386	128.778	LakeSediment	Ti, pollen			5000	6000, 6200, 7200	Park et al. (2021)
SilverLake.Kirby.2015	1.0.16	35.3669	-116.135	LakeSediment	grain size, C/N			10000, 10600, 10800, 11400, 11600	2000, 4200, 4400, 7200, 7400	Matthew E. Kirby et al. (2015)
SilverLakeLakeMohave.Wells.2003	1.0.9	35.34	-116.11	LakeSediment	lake level			10800	10400, 11800	Wells et al. (2003); Liefert and Shuman (2020)
AibiLake.Wang.2013	1.0.3	35.2647	106.309	LakeSediment	pollen	2600, 2800	600	3400	2800	W. Wang et al. (2013)
TianchiLake.Sun.2011	1.0.10	35.2647	106.309	LakeSediment	pollen	600, 800				H. Sun et al. (2011)
DonggiCona.Wang.2014	1.0.9	35.22	98.33	LakeSediment	pollen	1600, 2800, 4400, 6800, 8400, 8600, 10600	2000	1000, 2400, 2600, 6200, 8200	1600, 5400, 6600, 9600, 9800, 11000	Y. Wang et al. (2014); F. Chen et al. (2020)
Dadiwan2008.Sun.2008	1.0.5	35.013	105.915	TerrestrialSediment	pollen	6400	6800		7400, 7600	A. Z. Sun et al. (2008)
Dadiwan2007.Tang.2007	1.0.5	35	105.915	TerrestrialSediment	pollen	1200, 1400, 5800, 6400, 6600, 7400, 9400	600, 800, 6000, 6200	1000, 1200, 6200, 6400	1200, 7600	Tang et al. (2007)
SSDP_102.Kim.2004	1.0.10	34.953	128.881	MarineSediment	alkenone	1000, 6000	2000, 2200			Kim et al. (2004); Yoo et al. (2014b); Yoo et al. (2014a)
FerndaleBog.Albert.1981	1.0.5	34.4056	-95.8083	Peat	pollen					Albert and Wyckoff (1981)
MV0811-14JC.Du.2018	1.0.13	34.3	-120	MarineSediment	stratigraphy					Du, Hendy, and Schimmelmann (2018)
893A.Kennet.2007	1.0.8	34.2875	-120.036	MarineSediment	d18O	600, 3000, 3200, 8000	600, 800, 1400, 1600, 3600, 4600, 7800, 8800, 9000			Kennett et al. (2007a); Kennett et al. (2007b)
JPC76.Friddell.2002	1.0.12	34.27	-120.07	MarineSediment	d18O	2800, 3400, 4200, 9000	4600, 4800			Friddell, Thunell, and Heusser (2002)
LowerBearLake.Kirby.2012	1.0.14	34.2	-116.9	LakeSediment	TOC, C/N			1600, 3200, 5200, 6400, 6600, 8600	8200	Matthew E. Kirby et al. (2012)
ODP967D.Emeis.2000	1.0.5	34.0708	32.7255	MarineSediment	alkenone					Emeis et al. (2000)
ODP967.Larrasoana.2008	1.0.14	34.0667	32.7167	MarineSediment	magnetic susceptibility			1000, 2200, 3400	1600, 4200, 6000, 6600, 6800	Larrasoaña, Roberts, and Rohling (2008)
Koucha.Herzschuh.2009	1.0.9	34	97.2	LakeSediment	pollen			2200, 4000, 4200, 5200, 6000, 6800, 7800, 8000, 9000, 11200, 11400	8800, 10400	Herzschuh et al. (2009); F. Chen et al. (2020)
Chaaracave.AitBrahim.2018	1.0.14	33.9558	-4.2461	Speleothem	d18O			600, 1200, 1800, 3800, 4000, 4800, 5000, 8200, 8400	2600, 2800, 3600, 7200, 7400	Yassine Ait Brahim et al. (2018a); Y. Ait Brahim et al. (2019a); Yassine Ait Brahim et al. (2018b); Y. Ait Brahim et al. (2019b)
GrottedePiste.AitBrahim.2018	1.0.14	33.95	-4.246	Speleothem	d18O			3600, 3800, 8200, 8400		Yassine Ait Brahim et al. (2018a); Y. Ait Brahim et al. (2019a); Yassine Ait Brahim et al. (2018b); Y. Ait Brahim et al. (2019b)
Jeitacave.Cheng.2015	1.0.13	33.95	35.65	Speleothem	d18O, d13C			3600	1400, 7000	H. Cheng et al. (2015a); H. Cheng et al. (2015b)
WuyaCave.Tan.2020	1.0.7	33.8167	105.433	Speleothem	d18O, d13C			3200, 9400, 10600	8200	Tan et al. (2020)
BangongCo.Wang.2020	1.0.5	33.7	79.17	LakeSediment	ACL, P-aqueous			6400, 6600		WANG et al. (2020); M. Wang et al. (2020)
Elsinore.Kirby.2010	1.0.13	33.6733	-117.354	LakeSediment	grain size			1800, 2400, 2600, 3400, 5200, 5400, 6600, 6800, 8800		M. E. Kirby et al. (2010)
Elsinore.Kirby.2019	1.0.13	33.6733	-117.354	LakeSediment	d13C, d18O, grain size			2000, 3200, 3400, 5600, 5800, 6000, 7200, 7400, 8800, 9600	4200	M. E. C. Kirby et al. (2019b); M. E. C. Kirby et al. (2019a)
Jiuxiancave.Cai.2010	1.0.12	33.5667	109.1	Speleothem	d18O			800, 4200	800, 1600, 6600	Y. Cai et al. (2010)
ZoigeBasin.Zhao.2011	1.0.6	33.45	102.633	Peat	pollen	4800, 6400, 6600	1400, 2000, 8200, 8400		2000, 8200, 8400	Y. Zhao, Yu, and Zhao (2011)
Zoige.Zhao.2011	1.0.10	33.45	102.63	LakeSediment	bulk density			1200, 3200, 4000, 7600, 7800	2000, 4600, 4800, 7400, 7600	Y. Zhao, Yu, and Zhao (2011)
QiganhuLake.Hu.2016	1.0.6	33.3792	101.103	LakeSediment	pollen		11200, 11400	8800		Y. Hu et al. (2016)
DeSotocaverns.Aharon.2013	1.0.11	33.3722	-86.3667	Speleothem	d18O, d13C			1000, 1200, 2600, 3400		Aharon, Aldridge, and Hellstrom (2013)
ChibuzhangCo.Chen.2021	1.0.11	33.3714	90.2281	LakeSediment	multiproxy			1600, 1800, 2800, 3000, 3600, 4400, 6000, 6800, 8000, 10200	2400, 4400, 5200, 6200, 6400, 11000	H. Chen et al. (2021); Goldsmith et al. (2017)
WaccamawRiverTurkeyCreekHeavilySaltImpactedSwamp.Jones.2017	1.0.5	33.34	-79.3417	Peat	pollen		3400			M. C. Jones et al. (2017)
SidiAli.Zielhofer.2019	1.0.8	33.0726	-5.0034	LakeSediment	d18O					Zielhofer et al. (2019)
Xianglongcave.Tan.2018	1.0.14	33	106.33	Speleothem	d18O, d13C				1600, 3600	Tan et al. (2018)
TellAkko.Kaniewski.2013	1.0.3	32.9	35.083	FluvialSediment	pollen	1000, 3800	3800			Kaniewski et al. (2013)
Hongyuan.Yu.2006	1.0.13	32.7667	102.517	Peat	reflectance, peat ash, humification			600, 3400, 4200, 10400	5200, 6200	X. Yu et al. (2006)
MS21PC.Hennekam.2015	1.0.4	32.345	31.65	MarineSediment	d18O			7800, 9800	11200	Hennekam et al. (2015)
MS21PC.Hennekam.2020	1.0.10	32.345	31.6501	MarineSediment	Ti/Al, Ba/Al			4800, 5000, 9800, 11200	6000, 7400, 7600	Hennekam et al. (2020)
OrdosYangjiawan.Xu.2002	1.0.3	32.25	120.233	TerrestrialSediment	pollen					Q. H. Xu et al. (2002)
Huashankou.Han.2000	1.0.3	32.1833	119.45	Peat	pollen	5200, 5400		5000, 5200		Han et al. (2000)
PS009PC.Hennekam.2014	1.0.6	32.1283	34.4067	MarineSediment	d18O			5800, 6600, 9800		Hennekam et al. (2014)
ZigetangCo.Herzschuh.2006	1.0.7	32	90.9	LakeSediment	pollen	2000, 3600, 3800, 7000, 10000	600, 1600, 5400, 8000, 8200	3400, 5200, 6400, 7200, 8400	600, 4600, 9400, 10400	Herzschuh et al. (2006); F. Chen et al. (2020)
PinkPanthercave.Asmerom.2007	1.0.15	32	-105.2	Speleothem	d18O			2600, 9800	3000, 11400	Asmerom et al. (2007)
MD04-2726.Jalali.2017	1.0.7	31.85	29.78	MarineSediment	ACL			5400		Jalali et al. (2017)
MD04-2726.Revel.2015	1.0.6	31.85	29.78	MarineSediment	Fe/Ca, Ti/Ca			3800	1600, 2400, 3600, 6800, 8000, 8400	Revel et al. (2015)
MS27PT.Jalali.2017	1.0.6	31.78	29.45	MarineSediment	alkenone, ACL	9200	8400		9000, 9200	Jalali et al. (2017)
MS27PT.Revel.2015	1.0.6	31.78	29.45	MarineSediment	Fe/Ca, Ti/Ca			4600	3000	Revel et al. (2015)
Soreqcave.Orland.2009	1.0.15	31.7558	35.0226	Speleothem	d18O				5200	Orland et al. (2009); Orland et al. (2012); K. M. Grant et al. (2012a); Bar-Matthews et al. (2003b); K. M. Grant et al. (2012b); Bar-Matthews et al. (2003a)
POS362_2_33	1.0.6	31.6932	29.7508	MarineSediment	d18O, alkenone					Blanchet et al. (2013a); Blanchet et al. (2013b)
P362-2-33.Blanchet.2014	1.0.3	31.693	29.7508	MarineSediment	d18O					Blanchet, Frank, and Schouten (2014)
POS363-2.Blanchet.2021	1.0.6	31.693	29.751	MarineSediment	Ti/Ca				7600, 7800	Blanchet et al. (2021)
SanbaoSB43.Dong.2010	1.0.9	31.6667	110.433	Speleothem	d18O			10000, 10200		J. Dong et al. (2010)
GeoB7702-3.Castaneda.2016	1.0.19	31.6517	34.0667	MarineSediment	dD, d13C, GDGT, CBT, magnetic susceptibility, Fe/Al, Ti/Ca			600, 1000, 2000, 7800, 11000, 11200, 11800	3800, 4400, 7600, 7800, 10600	Castañeda et al. (2016)
SelinCo.Sun.1993	1.0.8	31.65	89.14	LakeSediment	pollen	1000, 3600, 6400, 11000	600, 4800, 7600, 7800, 8800, 9000	1200, 1400, 3600	8000, 9400	Sun and Xiangjun (1993); F. Chen et al. (2020)
KY07_04_PC1.Kubota.2010	1.0.10	31.63	128.95	MarineSediment	Mg/Ca					Kubota et al. (2010)
AhungCo.Morrill.2006	1.0.12	31.62	92.06	LakeSediment	d18O, multiproxy			7600	8600	Morrill et al. (2006)
ChaohuLakeCH1.Wu.2008	1.0.10	31.5623	117.394	LakeSediment	pollen		6000, 7000	6000	6200	Wu et al. (2008)
DeadSea7.Leroy.2010	1.0.3	31.4911	35.4297	LakeSediment	pollen	1000	2000	800, 1000		S. A. G. Leroy (2010)
DajiuhuPeatland.Huang.2013	1.0.8	31.4667	110	Peat	biomarker	11000	11800			Xianyu Huang et al. (2013)
PC_1.Chang.2015	1.0.10	31.4583	128.413	MarineSediment	d18O	2200	9400, 9600			Chang et al. (2015)
SoreqCave	1.0.12	31.45	35.03	Speleothem	d18O					Bar-Matthews et al. (2003b)
Qingtiancave.Liu.2015	1.0.12	31.3333	110.367	Speleothem	d18O				8200	D. Liu et al. (2015)
CienegadeSanBernadino.Blissett.2010	1.0.3	31.3222	-109.256	Other	pollen		1200			Blissett (2010)
Gucheng.Pollen.China	1.0.12	31.28	118.9	LakeSediment	pollen		8200, 8400			J. Li et al. (2017)
TangraYumco.Borner.2022	1.0.5	31.27	86.65	LakeSediment	d13C, d18O, Mg/Ca, Sr/Ca, Ba/Ca			1200, 1400, 2000, 2200, 7000	600	Börner et al. (2022)
Heming2007.Jia.2007	1.0.4	31.1333	121.183	FluvialSediment	pollen	1600, 8200	2400, 8400	1400, 8200	8400	Jia, Yu, and Zhang (2007); Herzschuh et al. (2023)
CapeGhir.Kim.2007	1.0.4	30.85	-10.2685	MarineSediment	alkenone		8400, 8600			Kim et al. (2007)
WintimdouineCave.Sha.2019	1.0.4	30.77	-9.49	Speleothem	d18O			9800, 10400, 10600	4800, 5000, 6400, 6600, 8000, 8200	Sha et al. (2019)
Xinyacave.TingYong.2007	1.0.15	30.75	109.47	Speleothem	d18O			2800	800	TingYong Li et al. (2007b); J.-Y. Li et al. (2017b); TingYong Li et al. (2007a); J.-Y. Li et al. (2017a)
NamCo. Kasper.2015	1.0.12	30.7374	90.7903	LakeSediment	multiproxy			2000, 5800, 9400, 10000, 11200	3800, 4000	Kasper et al. (2012)
HaozhuCave.Zhang.2019	1.0.5	30.6833	109.983	Speleothem	d18O, Sr/Ca, Mg/Ca, Ba/Ca			9600, 10400, 10600	9800, 10800, 11400, 11800	H. Zhang et al. (2018)
NamCo.Borner.2022	1.0.5	30.67	90.81	LakeSediment	Mg/Ca, Sr/Ca, Ba/Ca, d13C, d18O			2000, 2200	2400, 2600, 6000, 6200	Börner et al. (2022)
BarchampeLake.author.1111	1.0.4	30.6222	-83.2539	LakeSediment	pollen		600, 800			Herzschuh et al. (2023)
Sahiyacave.Sinha.2015	1.0.18	30.6	77.8667	Speleothem	d18O			4000		Sinha et al. (2015); Kathayat et al. (2017)
Yuetegan2.Wang.2003	1.0.3	30.4667	91.5	FluvialSediment	pollen			800		L. G. Wang (2003)
HeshangCave.Wang.2018	1.0.16	30.45	110.417	Speleothem	RIAN, biomarker					C. Wang et al. (2018)
Heshang.Zhu.2017	1.0.8	30.45	110.417	Speleothem	magnetic			2600, 5200, 7800		Zhu et al. (2017)
Heshangcave.C..2008	1.0.14	30.45	110.417	Speleothem	d18O			800		C. Hu et al. (2008); Y.-H. Liu et al. (2013)
PascagoulaMarsh.Hathorn.2008	1.0.5	30.391	-88.5855	Peat	pollen	2000, 2800, 3400	1600, 2400	1200, 2000, 2800	1600, 4400	Hathorn (2008)
Yidun.Shen.2006	1.0.4	30.3	99.55	LakeSediment	pollen			2400, 3600, 6400, 9800	2800, 4200, 6600, 8000, 10800, 11400	Shen et al. (2006); F. Chen et al. (2020)
NalengCo.Kramer.2010	1.0.6	30.2983	99.5517	LakeSediment	pollen		7600, 7800		7600	Kramer et al. (2010)
WulunguLakeWLG2004.Liu.2008	1.0.5	30.2333	79	LakeSediment	pollen	2400	1200, 1400, 2400			Xingqi Liu et al. (2008)
BednikundLake.Rawat.2021	1.0.10	30.206	79.6661	LakeSediment	d13C, grain size			800, 1000		Rawat et al. (2021)
MianchengM1.Yang.1998	1.0.10	30.1833	113.217	LakeSediment	pollen	6200, 6400	5000, 5200			Xiangdong et al. (1998); X. D. Yang et al. (1998)
BenitalLake.Bhushan.2018	1.0.12	30.1606	79.2458	LakeSediment	Al2O3, multiproxy, Rb			9200	9000	Bhushan et al. (2018)
Jiangling.Xie.2008	1.0.5	30.1333	112.333	FluvialSediment	pollen					Xie et al. (2008)
LongganLake.Tong.1997	1.0.3	29.9667	116.117	LakeSediment	pollen	1800	800, 2000, 2600, 2800		2000, 2800	Tong et al. (1997)
Zhoulao.Gu.2004	1.0.4	29.8167	112.883	LakeSediment	pollen	3800	4000	3800, 4000	1800	Herzschuh et al. (2023)
NgionCo.Shen.2008	1.0.3	29.8128	92.3728	LakeSediment	pollen		4600			Shen et al. (2008)
Xiaoxigou.Zhang.2006	1.0.3	29.8128	92.5395	Other	pollen		1000, 1200			Yun Zhang et al. (2006)
Hidden.Tang.1999	1.0.8	29.81	92.54	LakeSediment	pollen	1800, 2600, 4200, 7200, 8000, 9000, 10200, 10800	1400, 4400, 8400, 9600, 11400	1400, 6000, 7200, 9200, 11200	800, 4400, 8000, 9600, 10800	Tang and Lin-Yu (1999); F. Chen et al. (2020)
QongjiamongCo.Shen.2003	1.0.9	29.81	92.37	LakeSediment	pollen	6800	800, 2200, 4800, 6400, 8000, 10800, 11400	4800, 6200, 8000, 9200, 10400	1000, 3200, 4400, 10800	F. Chen et al. (2020)
ParuCo.Bird.2014	1.0.14	29.796	92.352	LakeSediment	multiproxy			7400	1400, 3800, 5800, 6600, 10200, 10400	Broxton W. Bird et al. (2014)
LuoshuiCave.Wang.2022	1.0.4	29.7333	109.117	Speleothem	d18O			800, 2200, 10400, 11200	3400	Z. Wang et al. (2022)
NaturalBridgecaverns.Wong.2015	1.0.8	29.69	-98.34	Speleothem	d18O, d13C					C. I. Wong, Banner, and Musgrove (2015)
NBJ2015iso.Wong.2015	1.0.12	29.69	-98.34	Speleothem	Sr			2600		C. I. Wong, Banner, and Musgrove (2015)
Shizi.Yang.2019	1.0.5	29.6822	107.288	Speleothem	d18O			4800, 5000		X. Yang et al. (2019)
Rara.Nakamura.2016	1.0.3	29.53	82.083	LakeSediment	Mn/Ti, Mn/Fe			1000		Nakamura et al. (2016)
Asia-LianhuaCave	1.0.11	29.483	109.533	Speleothem	d18O					Cosford et al. (2009)
LianhuacaveHunan.Cosford.2008	1.0.12	29.48	109.533	Speleothem	d18O, d13C			7200, 8200	5800, 8000, 8200	Cosford et al. (2008); H.-L. Zhang et al. (2013b); H.-L. Zhang et al. (2013a)
MaharlouLake.Djamali.2009	1.0.5	29.4772	52.7597	LakeSediment	pollen	1200			3600	Djamali et al. (2008)
NgamringTso.Conroy. 2017	1.0.20	29.3	87.2	LakeSediment	multiproxy				1000, 1200, 2600, 2800	Conroy et al. (2017)
Furongcave.T.-Y..2011	1.0.13	29.2289	107.904	Speleothem	d18O			600	9400	T.-Y. Li et al. (2011); H.-C. Li et al. (2011b); H.-C. Li et al. (2011a)
JinfoCave.Yang.2019	1.0.5	29.0168	107.179	Speleothem	d18O			1800, 2800, 3000	800, 1600, 1800, 2400, 3600, 3800, 7400	X. Yang et al. (2019)
Heifeng.Yang.2019	1.0.5	29.0167	107.179	Speleothem	d18O			3400, 5800	1800, 8200, 10400, 10600	X. Yang et al. (2019)
Shigaocave.Jiang.2012	1.0.17	28.183	107.167	Speleothem	d18O					XiuYang Jiang et al. (2011)
KotlaDahar.Dixit.2014	1.0.5	28.0264	76.9981	LakeSediment	NA					Dixit, Hodell, and Petrie (2014)
Lugu_ZS10.Zhao.2021	1.0.6	27.72	100.77	LakeSediment	dD					C. Zhao et al. (2021)
Tayma.Neugebauer.2022	1.0.10	27.63	38.55	LakeSediment	d18O				7600	Neugebauer et al. (2022)
MD02_2515.McClymont.2012	1.0.9	27.4835	-112.074	MarineSediment	alkenone, GDGT	8000				McClymont et al. (2012)
Darkcave.Jiang.2013	1.0.16	27.2	106.167	Speleothem	d18O					Xiuyang Jiang et al. (2013)
MD02-2553.Poore.2009	1.0.10	27.1835	-91.4167	MarineSediment	foraminifera			2800, 8200, 8800	5400	Poore, Pavich, and Grissino-Mayer (2005); Poore et al. (2009)
BlackwoodSinkhole.Tamalavage.2018	1.0.3	26.7987	-77.4234	LakeSediment	pollen	1000				Tamalavage et al. (2018)
TiancaiLake.Zhang.2017	1.0.10	26.63	99.72	LakeSediment	chironomid	1800, 7200	4200, 5200, 9800			E. Zhang et al. (2017)
Chenghai.Xu.2020	1.0.14	26.5	100.66	LakeSediment	stratigraphy					H. Xu et al. (2020)
WaterConservationArea2ASite2SiteF1.Willard.1997	1.0.3	26.3597	-80.3706	Peat	pollen	2000	2000			Willard and Weimer (1997)
WaterConservationArea2ASite3SiteU3.Willard.1997	1.0.3	26.2875	-80.4114	Peat	pollen			600		Willard and Weimer (1997)
RidgeandSlough02052013.Bernhardt.2009	1.0.3	26.102	-80.7375	Peat	pollen	600		600		Bernhardt and Willard (2009)
Qixing.Cai.2001	1.0.11	26.07	107.267	Speleothem	d18O			2400, 6000, 6200	1600	Y. Cai et al. (2001b); Y. Cai et al. (2001a)
Zhuliupingcave.Huang.2016	1.0.13	26.0167	104.095	Speleothem	d18O			6800, 7000	7200, 7400, 8200, 8400, 10800	W. Huang et al. (2016)
BigCypressBend.Donders.2005	1.0.5	25.949	-81.4676	Peat	pollen					Donders et al. (2005b); Donders et al. (2005a)
Yamencave.Yang.2010	1.0.16	25.4833	107.9	Speleothem	d18O			11200, 11400	11600	Y. Yang et al. (2010)
SRM1.Yao.2015	1.0.5	25.3528	-81.1144	Peat	pollen	600			600	Yao et al. (2015)
Donggecave.Yuan.2004	1.0.15	25.2833	108.083	Speleothem	d18O			3600	1400, 1600, 4200, 5200, 8000, 8200, 9000, 9200, 11600, 11800	D. Yuan et al. (2004); Hai Cheng, Edwards, et al. (2016); Hai Cheng et al. (2009b); Yongjin Wang et al. (2005); Dykoski et al. (2005); Hai Cheng et al. (2009a)
Mawmluhcave.Berkelhammer.2013	1.0.17	25.2622	91.8817	Speleothem	d18O			6800, 9000, 9200, 11600	8200, 8400, 9200	Berkelhammer et al. (2013); Breitenbach et al. (2015b); Dutt et al. (2015a); Lechleitner et al. (2017b); Myers et al. (2015); Kathayat et al. (2018a); Huguet et al. (2018); Breitenbach et al. (2015a); Dutt et al. (2015b); Lechleitner et al. (2017a); Kathayat et al. (2018b)
Mawmluh.Lechleitner.2017	1.0.5	25.26	91.88	Speleothem	d18O, d13C				9000	Lechleitner et al. (2017b); Lechleitner et al. (2017a)
MV99_PC14.Marchitto.2010	1.0.11	25.2012	-112.717	MarineSediment	Mg/Ca	9200	3200, 3400, 10800			Marchitto et al. (2010)
MV99-GC41.Marchitto. 2010	1.0.10	25.2	-112.7	MarineSediment	Mg/Ca	9200	3200, 3400, 7800, 8000, 9800, 10800			Marchitto et al. (2010)
SO90_56KA.Doose-Rolinski.2001	1.0.10	24.833	65.916	MarineSediment	alkenone, varve thickness	3200	3600, 4400			von Rad et al. (1999a); von Rad et al. (1999b)
SO90_63KA.Burdanowitz.2019	1.0.6	24.61	65.982	MarineSediment	Ti/Al, alkenone					Burdanowitz et al. (2019); Burdanowitz et al. (2021b); Burdanowitz et al. (2021a)
SO90_63KA.Staubwasser.2003	1.0.9	24.61	65.982	MarineSediment	d18O	11400				Staubwasser et al. (2003)
Core_63KA	1.0.12	24.6	66	MarineSediment	d18O				1800, 11800, 12000	Staubwasser et al. (2003)
KNR166_JPC51.Schmidt.2012	1.0.10	24.4117	-83.219	MarineSediment	Mg/Ca, d18O	7800	7000, 7200			Schmidt et al. (2012)
KNR166_JPC26.Schmidt.2011	1.0.10	24.3267	-83.2524	MarineSediment	Mg/Ca, d18O	11800	11400, 11600			Them, Schmidt, and Lynch-Stieglitz (2015)
Xiaobailongcave.Cai.2015	1.0.17	24.2	103.36	Speleothem	d18O			9400		Y. Cai et al. (2015)
ChitsaiLake.Liew.1994	1.0.5	23.82	120.9	Peat	pollen	2400, 2600, 4800	1200, 1400, 3400, 3600			Liew and Huang (1994)
SO130-289KL.Deplazes.2014	1.0.7	23.1223	66.4973	MarineSediment	reflectance			3200, 3400, 3600, 6400, 6600, 8800, 9400	4600, 10600, 10800	Deplazes et al. (2013); Deplazes et al. (2014b); Deplazes et al. (2014a)
RC12-10.Poore.2003	1.0.6	23	-95.53	MarineSediment	foraminifera	5800	1400, 1600, 3600, 5000			Poore et al. (2003)
DosAnascave.Fensterer.2013	1.0.14	22.38	-83.97	Speleothem	d18O			800, 6400, 7000	1200, 4600, 8200, 8400, 9600	Claudia Fensterer et al. (2013); Claudia Fensterer et al. (2012); C. Fensterer et al. (2010a); C. Fensterer et al. (2010b)
RiaLagartos2.AragonMoreno.2012	1.0.3	21.5794	-88.0721	LakeSediment	pollen	1600, 1800, 2400		2200, 2400	1000	Aragon-Moreno, Islebe, and Torrescano-Valle (2012a); Aragon-Moreno, Islebe, and Torrescano-Valle (2012b)
RiaLagartos.CarrilloBastos.2013	1.0.3	21.5661	-88.0865	LakeSediment	pollen	1800, 2000, 2800	1000	3000	1000	Carrillo-Bastos, Islebe, and Torrescano-Valle (2013)
Gantang.Yue.2012	1.0.5	21.15	110.283	Peat	pollen		2600, 3400		2800	Yue et al. (2012)
Asia-LakeHuguangMaar	1.0.10	21.15	110.283	LakeSediment	magnetic susceptibility			7600, 8600, 9400, 9600, 12000	6200	Yancheva et al. (2007)
ODP658C_UK37.Zhao.1995	1.0.11	20.75	-18.58	MarineSediment	alkenone					M. Zhao et al. (1995)
ODP108_658C.Zhao.1995	1.0.10	20.749	-18.5808	MarineSediment	alkenone	5400	1000, 1200			M. Zhao et al. (1995); deMenocal et al. (2000)
LagunaDeJuanacatlan.Jones.2015	1.0.15	20.6293	-104.736	LakeSediment	Ti			800		M. D. Jones et al. (2015); Metcalfe et al. (2010a); Metcalfe et al. (2010b)
AlbercaLake.Wogau.2019	1.1.3	20.3833	-101.2	LakeSediment	Ti, Ca/Ti					Wogau et al. (2019)
GIK17940_2.Pelejero.1999	1.0.10	20.1167	117.383	MarineSediment	alkenone, d18O	4000, 5600, 10000	2800, 3000, 8200			Pelejero et al. (1999); L. Wang et al. (1999)
Chichancanab.Hodell.1995	1.0.18	19.8333	-88.75	LakeSediment	CaCO3, sulfur, d18O			1000, 1200, 2200, 2400, 2600, 2800, 3200, 7400, 7800	1000, 5600, 7400, 7800	Hodell, Curtis, and Brenner (1995)
ORI-891-16-P1.Kaboth-Bahr.2021	1.0.8	19.556	116.113	MarineSediment	Ti/Ca			7000	4800, 10200, 10400	Kaboth-Bahr et al. (2021a); Kaboth-Bahr et al. (2021b)
MD05_2904	1.0.11	19.4553	116.252	MarineSediment	Mg/Ca	2800, 3000, 6400	1000, 5800, 6000, 8000			Steinke et al. (2011)
Aljojuca.Bhattacharya.2015	1.0.19	19.0915	-97.5338	LakeSediment	d18O, d13C, Al2O3					Bhattacharya et al. (2015)
LagunaDeAljojuca.Bhattacharya.2015	1.0.15	19.0915	-97.5338	LakeSediment	d18O			600		Bhattacharya et al. (2015)
Arrepentimientos.Crausbay.2015	1.0.5	19.028	-70.924	Other	pollen					Crausbay, Martin, and Kelly (2015b); Crausbay, Martin, and Kelly (2015a)
Kotumsarcave.Kaushal.2018	1.0.12	19	82	Speleothem	d18O			2800	6600, 6800	Kaushal et al. (2018); Band et al. (2018)
HodellMiragoane1991	1.0.15	18.4	-73.05	LakeSediment	d18O			9200, 10000, 10200	600, 1600, 11200	Hodell et al. (1991)
CuevaDiablo.Bernal.2011	1.0.5	18.18	-99.92	Speleothem	d18O			6200	2000, 8400	Bernal et al. (2011)
LagoPuertoArturo.Wahl.2014	1.0.13	17.533	-90.183	LakeSediment	d18O				1000, 5600, 5800	Wahl, Byrne, and Anderson (2014); Wahl et al. (2006)
Qunfcave.Fleitmann.2007	1.0.13	17.1667	54.3	Speleothem	d18O			7800, 9200, 10000	6200, 6400	Fleitmann et al. (2007)
Minucua.Goman.2018	1.1.4	17.079	-97.609	LakeSediment	magnetic susceptibility, varve thickness			1000, 1200, 1400, 1600, 2000, 2400, 2600, 2800, 3200, 3400, 3600, 3800		Goman et al. (2018a); Goman et al. (2018b)
PetenItza.Curtis.1998	1.0.7	16.917	-89.833	LakeSediment	d18O			2600, 6000	2000, 5200	Jason H. Curtis et al. (1998)
Macal.Akers.2016	1.0.9	16.883	-89.108	Speleothem	d13C, d18O, reflectance				2000, 2200, 3000	Akers et al. (2016)
IzabalLake.Duarte.2021	1.0.12	15.53	-89.23	LakeSediment	Ti			3800, 5000, 6200, 6400, 7600		Duarte et al. (2021)
ABP32-GC01R.Banakar.2017	1.0.5	15.4915	72.7273	MarineSediment	Mg/Ca, d18O	11000				Banakar et al. (2017)
Grutas.Winter.2020	1.0.13	15.4277	-90.2807	Speleothem	d13C, d18O			3800, 5400	9600	Winter et al. (2020)
MD98_2188.Dang.2012	1.0.11	14.82	123.49	MarineSediment	Mg/Ca	2800				Dang et al. (2012); Lin et al. (2006)
Iztapa.Larmon.2013	1.0.3	13.9519	-90.6597	Peat	pollen					Larmon (2013)
Hoqcave.VanRampelbergh.2013	1.0.14	12.5866	54.3543	Speleothem	d18O, d13C			1200, 1400, 1800, 4000	2600, 3800, 5000	Van Rampelbergh et al. (2013a); Van Rampelbergh et al. (2013b)
LS09MAAS	1.0.12	12.5833	39.4833	LakeSediment	d18O	2800, 4800	800, 2200	2800, 4800	800, 2200	Marshall et al. (2009)
M78-1_235-1.Nernberg.2021	1.0.8	11.6088	-60.9643	MarineSediment	reflectance			1800, 3000	2600, 10400, 10600	Nürnberg et al. (2021)
SK237_GC04.Saraswat.2013	1.0.14	10.9775	74.9993	MarineSediment	Mg/Ca, d18O, Ba/Ca, multiproxy			10400		Saraswat et al. (2013)
CariacoBasin.Haug.2001	1.0.14	10.7	-65.17	MarineSediment	Ti			4800	3000, 3800, 11800	Haug et al. (2001)
MD03-2621.Deplazes.2013	1.0.7	10.6667	-64.9667	MarineSediment	reflectance					Deplazes et al. (2013)
LS99CUVA	1.0.14	10.1667	-67.75	LakeSediment	d18O	2200, 5800, 8600	600	600	2200, 5800, 8600	Jason H. Curtis, Brenner, and Hodell (1999a); Jason H. Curtis, Brenner, and Hodell (1999b)
MD97_2141.Rosenthal.2003	1.0.10	8.8	121.3	MarineSediment	d18O, Mg/Ca	4800, 5000, 6800, 9400, 11000, 11200, 11800	11200, 11400			Rosenthal, Oppo, and Linsley (2003); de Garidel-Thoron et al. (2001)
KlangCave.Chawchai.2021	1.0.5	8.3333	98.733	Speleothem	d18O			6800, 7000, 9200, 9400	1000, 8200, 8400, 10600	Chawchai et al. (2021)
MD06_3075.Fraser.2014	1.0.9	6.4762	125.832	MarineSediment	alkenone, d18O		3600, 4400			Fraser et al. (2014)
MD98_2181.Stott.2007	1.0.9	6.3	125.82	MarineSediment	d18O, Mg/Ca	600, 5000, 9800	3800, 5600, 7400, 7600, 9200, 10400, 10600			L. D. Stott (2007b); L. D. Stott (2007a)
LagunadeUbaque.Bird.2017	1.0.14	4.499	-73.935	LakeSediment	grain size, C/N			600, 800, 1600, 1800	1800, 2600, 2800, 3600	Broxton W. Bird et al. (2017)
BukitAssamcave.Carolin.2013	1.0.15	4.03	114.8	Speleothem	d18O			10200, 10400	7600, 8600, 8800, 10400, 10600	Carolin et al. (2013); S. Chen et al. (2016); Partin et al. (2007); Partin et al. (2013)
Gunung-budacavesnailshellcave.Partin.2007	1.0.12	4.02	114.48	Speleothem	d18O			1000, 6400	10000, 10800	Partin et al. (2007); Moerman et al. (2014b); Cobb et al. (2007); Partin et al. (2013); Moerman et al. (2013b); Moerman et al. (2014a); Moerman et al. (2013a)
Turkana.Garcin.2012	1.0.9	3.7877	35.9251	Shoreline	stratigraphy					Garcin et al. (2012b); Garcin et al. (2012a)
MD98_2178.Fan.2018	1.0.9	3.62	118.7	MarineSediment	Mg/Ca, d18O	7600, 7800, 8400, 8600	12000			Fan et al. (2018a)
Turkana.Berke.2012	1.0.9	2.7125	36.537	LakeSediment	GDGT	3000, 3200	2400, 4000			Berke et al. (2012)
MD03_2707.Weldeab.2007	1.0.10	2.5019	9.3947	MarineSediment	Mg/Ca, d18O, Ba/Ca	2600, 2800, 5200, 7600, 9800	2600, 5000, 8200, 10200, 11000			Weldeab et al. (2007)
SO189_144KL.Mohtadi.2014	1.0.12	1.155	98.066	MarineSediment	d18O, dD	3000	6200			Mohtadi et al. (2014); Niedermeyer et al. (2014)
TanggaCave.Wurtzel.2018	1.0.4	0.36	100.76	Speleothem	d18O			2400, 4600	5000, 6600, 8200	Wurtzel et al. (2018)
LakeVictoriaPilkingtonBay.Stager.2003	1.0.14	0.3	33.3333	LakeSediment	diatom					J. Curt Stager, Cumming, and Meeker (2003)
Victoria.Stager.2002	1.0.12	0.0833	32.8006	LakeSediment	diatom			8400		J. Curt Stager, Mayewski, and Meeker (2002)
LakeEdward.Russell.2005	1.0.12	-0.4167	29.75	LakeSediment	Mg				1800, 4800	Russell and Johnson (2005)
SO189_039KL.Mohtadi.2014	1.0.4	-0.79	99.9085	MarineSediment	Mg/Ca, d18O	2600, 5000, 5400, 5600, 6000, 7000, 7800	6400, 8200, 8400, 8600, 9400	3400, 3600, 5400, 7000, 7800	6000, 7400	Mohtadi et al. (2014)
ElJunco.Zhang.2014	1.0.8	-0.9	-89.4833	LakeSediment	dD					Z. Zhang, Leduc, and Sachs (2014b); Z. Zhang, Leduc, and Sachs (2014a)
GL-1248.Venancio.2018	1.0.7	-0.9167	-43.4	MarineSediment	Ti/Ca			3200, 3400, 6200	5400, 5600, 9800, 11200	Venancio et al. (2018)
GeoB16202-2.Mulitza.2017	1.0.9	-1.9083	-41.592	MarineSediment	dD, Fe/Ca					Mulitza et al. (2017)
GeoB16204-2.Chiessi.2022	1.0.12	-1.9958	-42.3385	MarineSediment	Ti/Ca, dD				1800, 3200	C. M. Chiessi et al. (2021)
ChallaLake.Damst.2012	1.1.5	-3.3167	37.7	LakeSediment	TEX86, GDGT, BIT, dD					Sinninghe Damste et al. (2012); Blaauw et al. (2011); Damste et al. (2012)
Rusaka.Bonnefille.2000	1.1.9	-3.43	29.62	Peat	pollen					Bonnefille (2000)
Kashiru_Ka-1.Bonnefille.2000	1.0.4	-3.45	29.5333	Peat	pollen			4800, 5200, 5400	5000	Bonnefille (2000)
GiK18515_3	1.0.9	-3.6298	119.36	MarineSediment	Mg/Ca	8600, 8800				Schröder et al. (2016)
KNR195_5_CDH23.Bova.2015	1.0.10	-3.7492	-81.1342	MarineSediment	alkenone	7400, 9600	4600, 10200			Kalansky et al. (2015)
M77_2_056_5.Neurnberg.2015	1.0.13	-3.7498	-81.1247	MarineSediment	Mg/Ca, d18O	3200, 4200, 6400	5200, 9000, 9200			Nürnberg, Böschen, Doering, MollierNANAVogel, et al. (2015); Mollier-Vogel et al. (2013a); Mollier-Vogel et al. (2013b)
M77_2_059_1.N_rnberg.2015	1.0.11	-3.9504	-81.32	MarineSediment	Mg/Ca, foraminifera, alkenone, Ti/Ca	5800, 8200, 9800, 10000, 10800		800, 2800, 6400, 7200, 11000, 11600, 11800	4000, 5000	Nürnberg, Böschen, Doering, MollierNANAVogel, et al. (2015); Mollier-Vogel et al. (2013a); Nürnberg, Böschen, Doering, Mollier-Vogel, et al. (2015)
KNR195_5_CDH26.Bova.2015	1.0.10	-3.986	-81.3087	MarineSediment	alkenone		10000			Bova et al. (2015)
Paraisocave.Wang.2017	1.0.14	-4.0667	-55.45	Speleothem	d18O			800, 2800, 4200, 4400, 10000		X. Wang et al. (2017)
GeoB3910.Jaeschke.2007	1.0.12	-4.2	-36.3	MarineSediment	alkenone, Ti/Ca					Jaeschke et al. (2007)
GeoB3910_2.Arz.2001	1.0.9	-4.245	-36.345	MarineSediment	alkenone, d18O	7800, 8000	9000			Jaeschke et al. (2007)
GeoB3910-2.Jaeschke.2007	1.0.4	-4.245	-36.345	MarineSediment	Ti/Ca			11600		Jaeschke et al. (2007)
MD982176	1.0.13	-5	133.4	MarineSediment	Mg/Ca	4600, 4800	1400, 1600, 6200, 7800			L. Stott, Timmermann, and Thunell (2007)
Gempabumicave.Krause.2019	1.0.11	-5	120	Speleothem	d18O			2000, 5800, 8000		C. E. Krause et al. (2019)
MD98_2176.Stott.2007	1.0.10	-5.0031	133.445	MarineSediment	d18O, Mg/Ca	4600, 4800, 7000	1600, 7600, 7800			L. Stott, Timmermann, and Thunell (2007)
MD98_2161.Fan.2018	1.0.9	-5.21	117.48	MarineSediment	Mg/Ca, d18O	2200, 3400, 3600, 4800, 6800, 7200, 9000, 9200, 10400, 10600	2200, 2400, 2600, 3200, 3400			Fan et al. (2018a); Fan et al. (2018b)
GeoB12605_3.Kuhnert.2014	1.0.9	-5.5732	39.1082	MarineSediment	Mg/Ca	2200, 2400, 3400, 5800, 6000, 9000				Kuhnert et al. (2014)
Rainhacave.Cruz.2009	1.0.14	-5.5782	-37.6432	Speleothem	d18O			8400, 8600, 8800	6800, 7800	F. W. Cruz, Vuille, Burns, Wang, Cheng, Werner, Lawrence Edwards, et al. (2009); F. W. Cruz, Vuille, Burns, Wang, Cheng, Werner, Edwards, et al. (2009)
GeoB6518.Schefuss.2005	1.0.10	-5.5883	11.2217	MarineSediment	dD					Schefuß, Schouten, and Schneider (2005a); Weijers et al. (2009); Schefuß, Schouten, and Schneider (2005b)
Shatucacave.Bustamante.2016	1.0.11	-5.7	-77.9	Speleothem	d18O			4000, 9400	2200, 6400	Bustamante et al. (2016b); Bustamante et al. (2016a)
CuevadelDiamante.Cheng.2013	1.0.15	-5.73	-77.5	Speleothem	d18O			8000, 9800		Hai Cheng et al. (2013)
ElCondorcave.Cheng.2013	1.0.14	-5.93	-77.3	Speleothem	d18O			1400, 2600, 5600		Hai Cheng et al. (2013)
CuevadelTigrePerdido.vanBreukelen.2008	1.0.11	-5.9406	-77.3081	Speleothem	d18O			2400, 4600, 8000, 11200	3400, 5000, 5200, 6600, 11200, 11400	van Breukelen et al. (2008)
SO139-74KL.Luckge.2008	1.0.12	-6.543	103.833	MarineSediment	alkenone					Lückge et al. (2009)
GeoB12615_4.Romahn.2014	1.0.9	-7.1383	39.8408	MarineSediment	Mg/Ca, d18O		5200, 5400			Romahn et al. (2014)
BJ8_03_13GGC.Linsley.2010	1.0.8	-7.4	115.2	MarineSediment	Mg/Ca, d18O	800, 1000, 2200	1400, 3800, 4000, 7600, 9800			Linsley, Rosenthal, and Oppo (2010)
GeoB12624-1.Liu.2018	1.0.8	-8.2342	39.7527	MarineSediment	Fe/Ca				9400, 11600	Xiting Liu, Rendle-Bühring, and Henrich (2018)
LiangLuarCave.Griggiths.2009	1.0.7	-8.53	120.43	Speleothem	d18O			1800, 10600		Griffiths et al. (2009)
GeoB10053_7.Mohtadi.2010	1.0.10	-8.6765	112.873	MarineSediment	d18O, multiproxy, Ti/Ca	3200, 11800	3000	6200, 6400, 8000, 8600, 9600, 11800	1200, 2600, 2800	Mohtadi et al. (2010)
GeoB10069_3.Gibbons.2014	1.0.10	-9.0099	120.015	MarineSediment	Mg/Ca, d18O	3200	1600, 1800, 3200, 4000			Gibbons et al. (2014)
GeoB10065-7.Steinke.2014	1.0.8	-9.2237	118.894	MarineSediment	Ti/Ca			800, 2600, 2800		Steinke et al. (2014b); Steinke et al. (2014a)
Masoko.Garcin.2006	1.0.7	-9.333	33.755	LakeSediment	magnetic susceptibility			1000, 1200, 2000, 2200, 4200, 4400, 5600, 6600, 6800, 9200, 9400, 10600, 11600, 12000	2400, 3400, 4800, 7400, 9200, 9400, 11000, 11200	Garcin et al. (2006)
LagunaPumacocha.Bird.2011	1.0.17	-10.7002	-76.0605	LakeSediment	d13C, d18O			2200, 2600, 8800	3800, 6200, 6400	Broxton W. Bird et al. (2011b); Broxton W. Bird et al. (2011a)
M125-95-3.Campos.2019	1.0.7	-10.94	-36.2	MarineSediment	Ti/Ca, Fe/K			2000, 5800, 11800	6800, 8400, 9000, 10800, 11000	Campos et al. (2019)
M77_2_024_5.Salvatteci.2019	1.0.9	-11.0835	-78.0152	MarineSediment	alkenone	1400				Salvatteci et al. (2019)
Huagapocave.Kanner.2013	1.0.14	-11.27	-75.79	Speleothem	d18O					Kanner et al. (2013); Burns et al. (2019)
MD01_2378.Xu.2008	1.0.9	-13.0825	121.788	MarineSediment	Mg/Ca, d18O		9200, 9400, 10200			J. Xu et al. (2008)
AngelicaCave.Wong.2021	1.0.7	-13.4	-46.24	Speleothem	d18O, d13C			4400, 6000, 6200	6200	M. L. Wong et al. (2021b); M. L. Wong et al. (2021a)
Lapagrandecave.Strikis.2011	1.0.11	-14.37	-44.28	Speleothem	d18O			2600, 3200, 5000, 8200, 9200	1800	Strikis et al. (2011); Strikis et al. (2018); N. M. S. F. W. Cruz et al. (2018)
M77_2_003_2.Salvatteci.2019	1.0.9	-15.1035	-75.688	MarineSediment	alkenone	2600, 8800, 10600	2000, 3800, 4600, 7600, 7800			Salvatteci et al. (2019)
M125-67-4.Bahr.2021	1.0.10	-15.2828	-38.9133	MarineSediment	K/Al			2000, 2200	1800	Bahr et al. (2021)
KNI-51.Denniston.2013	1.0.15	-15.3	128.62	Speleothem	d18O			4000, 5600, 5800	1600, 2000, 2200	Rhawn F. Denniston et al. (2013b); Rhawn F. Denniston et al. (2015b); Rhawn F. Denniston et al. (2016); R. F. Denniston et al. (2017); Rhawn F. Denniston et al. (2013a); Rhawn F. Denniston et al. (2015a)
LagoUmayo.Baker.2009	1.0.11	-15.44	-70.1	LakeSediment	d18O			1000, 1200, 2600, 5400	4000	P. A. Baker et al. (2009)
AnjohikelyCaveAK1.Scroxton.2023	1.0.3	-15.56	46.87	Speleothem	d18O			2600		Scroxton et al. (2023)
Geudron.Titicaca.2023	1.0.5	-16	-69	Shoreline	stratigraphy			1200, 1400		Guedron et al. (2023)
Tamborilcave.Wortham.2017	1.0.11	-16	-47	Speleothem	d18O			2200, 2400		Wortham et al. (2017); Ward et al. (2019b); Ward et al. (2019a)
LapaSemFinCave.Azevedo.2021	1.0.3	-16.15	-44.6	Speleothem	d18O			3400, 3600, 9800	3800, 8800, 9000, 10200, 10400	Azevedo et al. (2021); Strikis et al. (2018); Strikis et al. (2015); N. M. S. F. W. Cruz et al. (2018); N. M. S. C. M. Chiessi et al. (2015)
BallgownCave.Denniston.2017	1.4.0	-17.0327	125	Speleothem	d18O, d13C					R. F. Denniston et al. (2017)
LakeBarrine.Li.2022	1.0.3	-17.25	145.64	LakeSediment	Ti			9600	2800, 5400, 6000, 7200, 8200, 10400, 11400	Ting Li et al. (2022)
M135_004_3.Salvatteci.2019	1.0.9	-17.41	-71.7403	MarineSediment	alkenone	5000, 6400, 8800	6200, 8200			Salvatteci et al. (2019)
M135_005_3.Salvatteci.2019	1.0.9	-17.4205	-71.769	MarineSediment	alkenone	1800, 2600	3000, 6000, 7200, 8200, 8400			Salvatteci et al. (2019)
GeoB9310_4.Weldeab.2014	1.0.9	-19.2018	37.0415	MarineSediment	Mg/Ca, d18O	11400				Weldeab et al. (2014)
Dantecave.Sletten.2013	1.0.15	-19.4	17.8833	Speleothem	d18O, d13C					Sletten et al. (2013a); Voarintsoa et al. (2016); Sletten et al. (2013b)
Jaragucave.Novello.2017	1.0.11	-21.083	-56.583	Speleothem	d18O			7600, 9600, 10800, 12000		Valdir F. Novello et al. (2017); V. F. Novello et al. (2018)
GeoB20610-2.Miller.2020	1.0.10	-25.0449	34.7257	MarineSediment	dD					Miller et al. (2020)
ODP1084B	1.0.11	-25.5137	13.0277	MarineSediment	Mg/Ca	9600				E. C. Farmer, deMenocal, and Marchitto (2005)
ODP_175_1084B.Farmer.2005	1.0.10	-25.5139	13.0278	MarineSediment	Mg/Ca	9600, 11200	11600			E. C. Farmer, deMenocal, and Marchitto (2005)
SwallowLagoon.Barr.2019	1.0.8	-27.4986	153.455	LakeSediment	d13C				1000, 5200, 5800, 6800	Barr et al. (2019b); Barr et al. (2019a)
LakeMuzi.Humphries.2019	1.0.14	-27.6	32.408	LakeSediment	Ca/K, Rb/Sr			2400, 4000, 4800	600, 4400	Humphries, Kirsten, and McCarthy (2019)
GeoB8331_4	1.0.11	-29.1353	16.7165	MarineSediment	dD					Burdanowitz et al. (2018)
LS12GOBA	1.0.10	-32.001	115.51	LakeSediment	d18O				5800, 6600	C. Gouramanis et al. (2012)
CangoCave.Talma.1992	1.0.9	-33.3926	22.214	Speleothem	d18O		2800, 5200			Talma and Vogel (1992)
Eilandvlei.Wuendsch.2018	1.0.12	-33.9953	22.6401	LakeSediment	Fe, CIA			2800, 3000, 3600, 5600, 5800	1600, 3200, 6600	Wündsch et al. (2018b); Wündsch et al. (2018a)
Voelvlei.Strobel.2021	1.0.13	-34.259	21.826	LakeSediment	d13C, dD			7200		Strobel et al. (2021b); Strobel et al. (2021a)
LS10GOBL	1.0.6	-37.01	140.01	LakeSediment	d18O					Chris Gouramanis, Wilkins, and De Deckker (2010)
Aus-WilkinsKeilambeteGnotuk	1.0.16	-38.2135	142.989	LakeSediment	varve thickness, d18O, grain size, CaCO3, ostracod, Sr/Ca			3600, 4200, 6400, 6600, 8600	1000, 1400, 1600, 1800, 2400, 3000, 3200, 3400, 6400, 7200, 7400, 7600, 9800	Wilkins et al. (2013)
TeReingacave.Lorrey.2008	1.0.12	-38.82	177.52	Speleothem	d18O, d13C	1800	1400, 8000	1800, 8200	2000, 2200	Lorrey et al. (2008)
MD97_2121.Pahnke.2006	1.0.9	-40.38	177.99	MarineSediment	alkenone		6000, 6200			Pahnke and Sachs (2006)
GeoB33131.Lamy.2002	1.0.10	-41	-74.3	MarineSediment	alkenone, d18O	600, 800, 1200, 1600, 3000, 3200, 3400, 4000, 6400	2200, 2400			Lamy et al. (2002)
Hollywoodcave.Whittaker.2011	1.0.12	-41.95	171.47	Speleothem	d18O, d13C	2200, 3200		2400	3200, 3400	Whittaker, Hendy, and Hellstrom (2011b); Williams et al. (2005a); Whittaker, Hendy, and Hellstrom (2011a); Williams et al. (2005b)
SP10WINZ.Williams.2010	1.0.10	-42	172	Speleothem	d18O	2200, 3200, 3400, 5600	6000		2200, 3200, 3400, 5600	Williams et al. (2005a); Williams et al. (2005c); Williams et al. (2005b)
SouthIsland.Williams.2005	1.0.10	-42	172	Speleothem	d13C, d18O	3200, 3400, 5600		5400, 6000, 6200	3200, 3400, 6200, 8400, 8600, 11000, 11200	Williams et al. (2005a)
Wazpretticave.Williams.2005	1.0.12	-42.1	171.4	Speleothem	d18O, d13C	5600	10400			Williams et al. (2005a); Williams et al. (2005b)
Auroracave.Lorrey.2008	1.0.12	-45.2953	167.698	Speleothem	d18O, d13C	2600		3000		Lorrey et al. (2008)
TN057-17.Nielsen.2004	1.0.6	-50	6	MarineSediment	diatom	2400, 2600, 8600	7200			Nielsen, Koç, and Crosta (2004)
MD07-3124.Caniupan.2014	1.0.9	-50.52	-74.97	MarineSediment	alkenone	3600, 5400	5000, 5200, 6200, 8800			Caniupan et al. (2014)
LS15OEPO	1.0.7	-51.95	-70.38	LakeSediment	d18O		7800		7800	Oehlerich et al. (2015)
HomesteadScarp.McGlone.2010	1.0.9	-52.5518	169.138	Peat	pollen		5200, 5400			McGlone et al. (2010)
FanLake.Foster.2016	1.0.11	-54.497	-37.053	LakeSediment	GDGT	2600, 3600				L. C. Foster et al. (2016); Strother et al. (2014)
ODP1098B	1.0.10	-64.2	-64.86	MarineSediment	GDGT	600, 4400, 4600	1800			Domack et al. (2001a); Domack et al. (2001b)
JamesRossIsland.Mulvaney.2012	1.0.10	-64.2017	-57.685	GlacierIce	dD	2600	600, 5400, 9200, 10000, 10200			Mulvaney et al. (2012)
ODP_178_1098B.Shevenell.2011	1.0.10	-64.8619	-64.208	MarineSediment	GDGT	10800				Domack et al. (2001a)
MD032601.Crosta.2007	1.0.10	-66	138.6	MarineSediment	diatom	1800, 4000, 5200, 10400	4200, 6000			Crosta et al. (2007)
TALDICE.Mezgec.2017	1.0.8	-72.82	159.18	GlacierIce	d18O	2400, 4800, 5000, 9200, 9400	5400, 10600, 10800			Mezgec et al. (2017)
Komosomolskaia.Ciais.1992	1.0.11	-74.083	97.4833	GlacierIce	dD	5200, 8800, 9800, 10800	2000, 4000, 7400, 10000, 10200			Ciais et al. (1994a); Ciais et al. (1994b); Masson et al. (2000)
EDML.Stenni.2010	1.0.8	-75.0025	0.0683	GlacierIce	deuterium excess	9400	2200, 11400, 11600			B. Stenni et al. (2010); Masson-Delmotte et al. (2011)
DomeC.Jouzel.2007	1.0.10	-75.1	123.4	GlacierIce	dD	11400				Jouzel et al. (2007)
DomeC.Stenni.2001	1.0.11	-75.1	123.4	GlacierIce	dD	7600, 11000, 11200				Barbara Stenni et al. (2001)
EPICADomeC.Stenni.2010	1.0.12	-75.1019	123.395	GlacierIce	deuterium excess, ice accumulation	2800, 3000, 11200, 11400	9000, 9200	2800, 10400, 11600	800, 2400, 3200, 5400, 5600, 7200, 8200	B. Stenni et al. (2010); Barbara Stenni et al. (2001); Parrenin, Barnola, et al. (2007)
DomeF.Uemura.2018	1.0.15	-77.3167	39.67	GlacierIce	d18O, dD, ice accumulation	1200, 1800, 4000, 4200, 4800, 8600, 8800, 9600	2600, 3200	1800, 4000, 4800, 6400, 8600, 8800, 10600, 12000	3200, 7000	Parrenin, Dreyfus, et al. (2007); R. Uemura et al. (2004); Vimeux, Cuffey, and Jouzel (2002); B. Stenni et al. (2004); Watanabe et al. (2003); Ryu Uemura et al. (2018)
TaylorDome_d18O	1.0.6	-77.8	158.7	GlacierIce	d18O	600, 3400	1200, 3000, 3200, 5600			Steig et al. (2000)
TaylorDome_dD	1.0.11	-77.8	158.7	GlacierIce	dD		6200, 10400, 10600			Steig et al. (2000)
Vostok.Vimeux.2002	1.0.8	-78.5	108	GlacierIce	dD	4800, 5000, 5600, 7000	2600, 2800			Vimeux, Cuffey, and Jouzel (2002)
WAISDivide.Cuffey.2016	1.0.15	-79.4676	-112.08	GlacierIce	multiproxy, ice accumulation	3800, 4800	6000, 8000	8800, 9400, 9600, 11600	10600	Cuffey et al. (2016); Fudge et al. (2016)
WAISDivide.Fegyveresi.2016	1.0.10	-79.4676	-112.08	GlacierIce	ice accumulation, bubble frequency	2000, 2200		2400	2800, 3000	Fegyveresi et al. (2016)
PlateauRemote.MosleyThompson.1996	1.0.4	-84	43	GlacierIce	d18O	1000, 2600				Mosley-Thompson (1996)
SPC14.Kahle.2021	1.0.9	-89.9889	98.1596	GlacierIce	ice accumulation	1400, 4600, 9800, 11400	12000	5200, 9200, 11800	2800, 5200, 9800	Kahle et al. (2021)
